# Supplementary material for: Transcriptome analysis in hepatopancreases reveals the response of domesticated common carp to a high-temperature environment in the agricultural heritage rice–fish system
Source: Front Physiol. 2023 Nov 8;14:1294729. doi: 10.3389/fphys.2023.1294729 (PMC10663232; doi:10.3389/fphys.2023.1294729)
Supplement: Supplementary file 1 [file DataSheet3.CSV]

gene set name	Description	Size	ES	NES	p_value	p adjust	Rank at MAX	Leading edge
MAP04141	Protein processing in endoplasmic reticulum	69	0.6898935	4.517869	0	0	395	65
MAP04931	Insulin resistance	35	-0.5631087	-2.7306972	0	0	283	23
MAP04920	Adipocytokine signaling pathway	17	-0.6869023	-2.6280143	0	0	283	14
MAP05167	Kaposi sarcoma-associated herpesvirus infection	34	-0.54727536	-2.6222546	0	0	416	26
MAP04910	Insulin signaling pathway	32	-0.55790025	-2.6178007	0	0	239	19
MAP04062	Chemokine signaling pathway	24	-0.5835195	-2.48928	0	0	472	22
MAP05142	Chagas disease (American trypanosomiasis)	24	-0.5841442	-2.4775472	0	0	478	22
MAP04152	AMPK signaling pathway	32	-0.5068439	-2.4342792	0	0	354	21
MAP04620	Toll-like receptor signaling pathway	19	-0.62165457	-2.4247804	0	0	457	18
MAP05016	Huntington disease	21	0.52473754	2.4133205	0	8.888889E-5	214	14
MAP04612	Antigen processing and presentation	15	0.6066939	2.442649	0	0.00013333333	179	9
MAP05169	Epstein-Barr virus infection	21	-0.56865	-2.347118	0	0.000134	195	12
MAP04668	TNF signaling pathway	21	-0.57888997	-2.373639	0	0.00014888888	283	14
MAP05140	Leishmaniasis	20	-0.57073855	-2.2952323	0	0.00030137508	406	16
MAP04380	Osteoclast differentiation	19	-0.5710706	-2.2967005	0	0.00032648968	294	16
MAP04922	Glucagon signaling pathway	20	-0.56866235	-2.328275	0	0.00035617058	354	15
MAP04068	FoxO signaling pathway	32	-0.49103734	-2.2852697	0	0.000381672	486	25
MAP05131	Shigellosis	31	-0.46576777	-2.1620953	0	0.0022328834	486	24
MAP04072	Phospholipase D signaling pathway	15	-0.5797712	-2.1557477	0.0017361111	0.0022953993	416	12
MAP05224	Breast cancer	17	-0.5598632	-2.1340873	0.0016666667	0.0028958935	221	10
MAP04218	Cellular senescence	24	-0.47280872	-2.0818608	0.0016666667	0.004030494	520	19
MAP05160	Hepatitis C	18	-0.5500669	-2.0854204	0.0017241379	0.004080908	416	14
MAP05221	Acute myeloid leukemia	15	-0.54149604	-2.0234828	0.0034542314	0.005745234	215	11
MAP05010	Alzheimer disease	31	0.37491795	1.9308792	0	0.010953863	214	15
MAP04145	Phagosome	37	0.26301134	1.4112017	0.101369865	0.15319696	153	11
MAP05132	Salmonella infection	27	0.22594234	1.120633	0.30319148	0.4080342	108	6
MAP05205	Proteoglycans in cancer	24	0.22385946	1.0512366	0.39417988	0.4388725	47	4
MAP05130	Pathogenic Escherichia coli infection	26	0.20461957	0.988668	0.45386535	0.4636397	153	7
