# Supplementary material for: Transcriptome analysis in hepatopancreases reveals the response of domesticated common carp to a high-temperature environment in the agricultural heritage rice–fish system
Source: Front Physiol. 2023 Nov 8;14:1294729. doi: 10.3389/fphys.2023.1294729 (PMC10663232; doi:10.3389/fphys.2023.1294729)
Supplement: Supplementary file 3 [file Table3.csv]

Number	GO ID	Term Type	Description	Ratio_in_study	Ratio_in_pop	Pvalue	Padjust	Gene_ids	Gene_names
6	GO:0000839	CC	Hrd1p ubiquitin ligase ERAD-L complex	6/1003	11/50059	2.70277271016E-8	0.000116183189568	gene-LOC109105957;gene-LOC109113436;gene-LOC109101828;gene-derl1;gene-LOC109113443;gene-LOC109106643	LOC109105957;LOC109113436;LOC109101828;derl1;LOC109113443;LOC109106643
5	GO:0005527	MF	macrolide binding	5/1003	6/50059	1.88676924782E-8	0.000116183189568	gene-LOC109058902;gene-LOC109058900;gene-LOC109091013;gene-LOC109106346;gene-fkbp4	LOC109058902;LOC109058900;LOC109091013;LOC109106346;fkbp4
5	GO:0005528	MF	FK506 binding	5/1003	6/50059	1.88676924782E-8	0.000116183189568	gene-LOC109058902;gene-LOC109058900;gene-LOC109091013;gene-LOC109106346;gene-fkbp4	LOC109058902;LOC109058900;LOC109091013;LOC109106346;fkbp4
17	GO:0006956	BP	complement activation	17/1003	71/50059	1.69351198769E-7	0.000255869536792	gene-LOC109074232;gene-LOC109052954;gene-LOC109064723;gene-LOC109052693;gene-c8b;gene-LOC109056635;gene-LOC109052426;gene-LOC109052424;gene-LOC109072608;gene-LOC109057473;gene-LOC109051363;gene-LOC109059056;gene-LOC109052108;gene-LOC109099058;gene-LOC109061229;gene-LOC109051602;gene-LOC109052328	LOC109074232;LOC109052954;LOC109064723;LOC109052693;c8b;LOC109056635;LOC109052426;LOC109052424;LOC109072608;LOC109057473;LOC109051363;LOC109059056;LOC109052108;LOC109099058;LOC109061229;LOC109051602;LOC109052328
16	GO:0061077	BP	chaperone-mediated protein folding	16/1003	57/50059	1.83668338267E-7	0.000255869536792	gene-LOC109074527;gene-LOC109076076;gene-LOC109054282;gene-st13;gene-LOC109058902;gene-LOC109058900;gene-LOC109103827;gene-LOC109082526;gene-LOC109066810;gene-LOC109106346;gene-LOC109063836;gene-LOC109051089;gene-LOC109051088;gene-LOC109097783;gene-LOC109066807;gene-LOC109094113	LOC109074527;LOC109076076;LOC109054282;st13;LOC109058902;LOC109058900;LOC109103827;LOC109082526;LOC109066810;LOC109106346;LOC109063836;LOC109051089;LOC109051088;LOC109097783;LOC109066807;LOC109094113
18	GO:0002253	BP	activation of immune response	18/1003	143/50059	2.14486605921E-7	0.000255869536792	gene-LOC109074232;gene-LOC109052954;gene-LOC109064723;gene-LOC109052693;gene-LOC109044888;gene-c8b;gene-LOC109056635;gene-LOC109052426;gene-LOC109052424;gene-LOC109072608;gene-LOC109057473;gene-LOC109051363;gene-LOC109059056;gene-LOC109052108;gene-LOC109099058;gene-LOC109061229;gene-LOC109051602;gene-LOC109052328	LOC109074232;LOC109052954;LOC109064723;LOC109052693;LOC109044888;c8b;LOC109056635;LOC109052426;LOC109052424;LOC109072608;LOC109057473;LOC109051363;LOC109059056;LOC109052108;LOC109099058;LOC109061229;LOC109051602;LOC109052328
11	GO:0051085	BP	chaperone cofactor-dependent protein refolding	11/1003	45/50059	2.33042490375E-7	0.000255869536792	gene-LOC109074527;gene-LOC109054282;gene-st13;gene-LOC109076076;gene-LOC109103827;gene-LOC109082526;gene-LOC109066810;gene-LOC109063836;gene-LOC109097783;gene-LOC109066807;gene-LOC109094113	LOC109074527;LOC109054282;st13;LOC109076076;LOC109103827;LOC109082526;LOC109066810;LOC109063836;LOC109097783;LOC109066807;LOC109094113
7	GO:0006986	BP	response to unfolded protein	7/1003	23/50059	2.35199562316E-7	0.000255869536792	gene-LOC109074527;gene-LOC109072154;gene-LOC109076076;gene-LOC109066810;gene-tmem129;gene-LOC109066807;gene-LOC109094113	LOC109074527;LOC109072154;LOC109076076;LOC109066810;tmem129;LOC109066807;LOC109094113
12	GO:0009266	BP	response to temperature stimulus	12/1003	75/50059	3.01218128245E-7	0.000255869536792	gene-LOC109066735;gene-LOC109047468;gene-LOC109055318;gene-LOC109105684;gene-LOC109105682;gene-LOC109055495;gene-LOC109053681;gene-LOC109078278;gene-LOC109105813;gene-LOC109073224;gene-LOC109047693;gene-LOC109086983	LOC109066735;LOC109047468;LOC109055318;LOC109105684;LOC109105682;LOC109055495;LOC109053681;LOC109078278;LOC109105813;LOC109073224;LOC109047693;LOC109086983
11	GO:0051084	BP	'de novo' posttranslational protein folding	11/1003	47/50059	3.45733001944E-7	0.000255869536792	gene-LOC109074527;gene-LOC109054282;gene-st13;gene-LOC109076076;gene-LOC109103827;gene-LOC109082526;gene-LOC109066810;gene-LOC109063836;gene-LOC109097783;gene-LOC109066807;gene-LOC109094113	LOC109074527;LOC109054282;st13;LOC109076076;LOC109103827;LOC109082526;LOC109066810;LOC109063836;LOC109097783;LOC109066807;LOC109094113
11	GO:0006458	BP	'de novo' protein folding	11/1003	47/50059	3.45733001944E-7	0.000255869536792	gene-LOC109074527;gene-LOC109054282;gene-st13;gene-LOC109076076;gene-LOC109103827;gene-LOC109082526;gene-LOC109066810;gene-LOC109063836;gene-LOC109097783;gene-LOC109066807;gene-LOC109094113	LOC109074527;LOC109054282;st13;LOC109076076;LOC109103827;LOC109082526;LOC109066810;LOC109063836;LOC109097783;LOC109066807;LOC109094113
21	GO:0015849	BP	organic acid transport	21/1003	236/50059	3.70005198002E-7	0.000255869536792	gene-LOC109079139;gene-LOC109057320;gene-LOC109112792;gene-LOC109084983;gene-LOC109079168;gene-LOC109057002;gene-LOC109108424;gene-LOC109052026;gene-slc26a5;gene-LOC109092469;gene-LOC109066421;gene-LOC109077299;gene-LOC109108977;gene-LOC109046265;gene-slc3a2;gene-LOC109057524;gene-LOC109097454;gene-slc38a4;gene-LOC109055329;gene-LOC109093942;gene-LOC109084994	LOC109079139;LOC109057320;LOC109112792;LOC109084983;LOC109079168;LOC109057002;LOC109108424;LOC109052026;slc26a5;LOC109092469;LOC109066421;LOC109077299;LOC109108977;LOC109046265;slc3a2;LOC109057524;LOC109097454;slc38a4;LOC109055329;LOC109093942;LOC109084994
18	GO:0002252	BP	immune effector process	18/1003	192/50059	3.97519204234E-7	0.000255869536792	gene-LOC109074232;gene-LOC109052954;gene-LOC109064723;gene-LOC109052693;gene-c8b;gene-LOC109056635;gene-LOC109052426;gene-LOC109052424;gene-LOC109064824;gene-LOC109072608;gene-LOC109057473;gene-LOC109051363;gene-LOC109059056;gene-LOC109052108;gene-LOC109099058;gene-LOC109061229;gene-LOC109051602;gene-LOC109052328	LOC109074232;LOC109052954;LOC109064723;LOC109052693;c8b;LOC109056635;LOC109052426;LOC109052424;LOC109064824;LOC109072608;LOC109057473;LOC109051363;LOC109059056;LOC109052108;LOC109099058;LOC109061229;LOC109051602;LOC109052328
11	GO:0042752	BP	regulation of circadian rhythm	11/1003	48/50059	4.17962526212E-7	0.000255869536792	gene-LOC109085545;gene-LOC109066735;gene-nr1d2;gene-LOC109098978;gene-LOC109089358;gene-LOC109054790;gene-LOC109051558;gene-LOC109053234;gene-LOC109051193;gene-LOC109098115;gene-LOC109108134	LOC109085545;LOC109066735;nr1d2;LOC109098978;LOC109089358;LOC109054790;LOC109051558;LOC109053234;LOC109051193;LOC109098115;LOC109108134
21	GO:0007623	BP	circadian rhythm	21/1003	132/50059	4.72253007454E-7	0.000255869536792	gene-LOC109066735;gene-LOC109105684;gene-LOC109075089;gene-LOC109055626;gene-LOC109098978;gene-LOC109101575;gene-LOC109105682;gene-LOC109067835;gene-LOC109054790;gene-LOC109051114;gene-LOC109049687;gene-LOC109047291;gene-LOC109111947;gene-LOC109089358;gene-LOC109066351;gene-LOC109098115;gene-LOC109070426;gene-LOC109073224;gene-LOC109087665;gene-LOC109108724;gene-LOC109049399	LOC109066735;LOC109105684;LOC109075089;LOC109055626;LOC109098978;LOC109101575;LOC109105682;LOC109067835;LOC109054790;LOC109051114;LOC109049687;LOC109047291;LOC109111947;LOC109089358;LOC109066351;LOC109098115;LOC109070426;LOC109073224;LOC109087665;LOC109108724;LOC109049399
22	GO:0034976	BP	response to endoplasmic reticulum stress	22/1003	173/50059	4.82197157554E-7	0.000255869536792	gene-LOC109076076;gene-LOC109071474;gene-LOC109095162;gene-LOC109045483;gene-LOC109105957;gene-LOC109113436;gene-derl1;gene-LOC109080148;gene-pdia4;gene-LOC109063884;gene-LOC109101828;gene-LOC109082597;gene-serp1;gene-LOC109070914;gene-LOC109106643;gene-LOC109069362;gene-LOC109074527;gene-LOC109063976;gene-LOC109113443;gene-LOC109109631;gene-LOC109078961;gene-LOC109091809	LOC109076076;LOC109071474;LOC109095162;LOC109045483;LOC109105957;LOC109113436;derl1;LOC109080148;pdia4;LOC109063884;LOC109101828;LOC109082597;serp1;LOC109070914;LOC109106643;LOC109069362;LOC109074527;LOC109063976;LOC109113443;LOC109109631;LOC109078961;LOC109091809
18	GO:0050778	BP	positive regulation of immune response	18/1003	176/50059	6.08086500158E-7	0.000255869536792	gene-LOC109074232;gene-LOC109052954;gene-LOC109064723;gene-LOC109052693;gene-LOC109044888;gene-c8b;gene-LOC109056635;gene-LOC109052426;gene-LOC109052424;gene-LOC109072608;gene-LOC109057473;gene-LOC109051363;gene-LOC109059056;gene-LOC109052108;gene-LOC109099058;gene-LOC109061229;gene-LOC109051602;gene-LOC109052328	LOC109074232;LOC109052954;LOC109064723;LOC109052693;LOC109044888;c8b;LOC109056635;LOC109052426;LOC109052424;LOC109072608;LOC109057473;LOC109051363;LOC109059056;LOC109052108;LOC109099058;LOC109061229;LOC109051602;LOC109052328
20	GO:0010243	BP	response to organonitrogen compound	20/1003	246/50059	6.96563232818E-7	0.000255869536792	gene-LOC109109631;gene-LOC109074527;gene-LOC109105957;gene-LOC109113443;gene-LOC109087246;gene-LOC109101828;gene-LOC109076076;gene-LOC109078961;gene-LOC109063083;gene-LOC109082597;gene-derl1;gene-LOC109060789;gene-LOC109090421;gene-LOC109080148;gene-LOC109113436;gene-LOC109091809;gene-LOC109072463;gene-LOC109071474;gene-LOC109106643;gene-LOC109063884	LOC109109631;LOC109074527;LOC109105957;LOC109113443;LOC109087246;LOC109101828;LOC109076076;LOC109078961;LOC109063083;LOC109082597;derl1;LOC109060789;LOC109090421;LOC109080148;LOC109113436;LOC109091809;LOC109072463;LOC109071474;LOC109106643;LOC109063884
22	GO:0050776	BP	regulation of immune response	22/1003	246/50059	6.96563232818E-7	0.000255869536792	gene-LOC109056635;gene-LOC109051363;gene-LOC109059056;gene-LOC109051602;gene-LOC109068760;gene-LOC109052954;gene-LOC109056470;gene-LOC109052693;gene-c8b;gene-LOC109053831;gene-LOC109057473;gene-LOC109074232;gene-LOC109052426;gene-LOC109052424;gene-LOC109099058;gene-LOC109061229;gene-LOC109113451;gene-LOC109072608;gene-LOC109052328;gene-LOC109052108;gene-LOC109064723;gene-LOC109044888	LOC109056635;LOC109051363;LOC109059056;LOC109051602;LOC109068760;LOC109052954;LOC109056470;LOC109052693;c8b;LOC109053831;LOC109057473;LOC109074232;LOC109052426;LOC109052424;LOC109099058;LOC109061229;LOC109113451;LOC109072608;LOC109052328;LOC109052108;LOC109064723;LOC109044888
46	GO:0006457	BP	protein folding	46/1003	296/50059	7.44256096322E-7	0.000255869536792	gene-LOC109050779;gene-LOC109055318;gene-LOC109076076;gene-LOC109058900;gene-nudc;gene-LOC109066809;gene-LOC109078278;gene-LOC109075495;gene-LOC109063836;gene-LOC109048971;gene-LOC109066807;gene-LOC109086983;gene-LOC109103827;gene-st13;gene-LOC109066055;gene-LOC109067529;gene-LOC109062555;gene-dnajc3;gene-pdia4;gene-LOC109058902;gene-LOC109063884;gene-LOC109102540;gene-LOC109094113;gene-LOC109047…	LOC109050779;LOC109055318;LOC109076076;LOC109058900;nudc;LOC109066809;LOC109078278;LOC109075495;LOC109063836;LOC109048971;LOC109066807;LOC109086983;LOC109103827;st13;LOC109066055;LOC109067529;LOC109062555;dnajc3;pdia4;LOC109058902;LOC109063884;LOC109102540;LOC109094113;LOC109047693;LOC109058952;LOC109057282;LOC109088155;LOC109074527;LOC109054282;LOC109055495;LOC109070914;LOC109055111;LOC109097783…
31	GO:0006820	BP	anion transport	31/1003	541/50059	7.4852099451E-7	0.000255869536792	gene-LOC109046265;gene-LOC109084994;gene-LOC109052026;gene-LOC109079139;gene-LOC109057002;gene-LOC109062399;gene-LOC109066421;gene-LOC109108977;gene-LOC109093942;gene-LOC109053911;gene-LOC109112792;gene-LOC109084263;gene-LOC109108424;gene-slc26a5;gene-LOC109092469;gene-LOC109064085;gene-LOC109084983;gene-LOC109057320;gene-LOC109055329;gene-slc17a9;gene-LOC109079168;gene-LOC109062388;gene-LOC10907…	LOC109046265;LOC109084994;LOC109052026;LOC109079139;LOC109057002;LOC109062399;LOC109066421;LOC109108977;LOC109093942;LOC109053911;LOC109112792;LOC109084263;LOC109108424;slc26a5;LOC109092469;LOC109064085;LOC109084983;LOC109057320;LOC109055329;slc17a9;LOC109079168;LOC109062388;LOC109077974;LOC109063086;LOC109063087;LOC109077299;LOC109097454;LOC109084229;LOC109057524;slc38a4;slc3a2
15	GO:0036503	BP	ERAD pathway	15/1003	82/50059	7.58171260412E-7	0.000255869536792	gene-LOC109074527;gene-LOC109105957;gene-LOC109113443;gene-LOC109109631;gene-LOC109076076;gene-LOC109078961;gene-LOC109101828;gene-LOC109082597;gene-derl1;gene-LOC109080148;gene-LOC109113436;gene-LOC109063884;gene-LOC109071474;gene-LOC109106643;gene-LOC109091809	LOC109074527;LOC109105957;LOC109113443;LOC109109631;LOC109076076;LOC109078961;LOC109101828;LOC109082597;derl1;LOC109080148;LOC109113436;LOC109063884;LOC109071474;LOC109106643;LOC109091809
7	GO:0000836	CC	Hrd1p ubiquitin ligase complex	7/1003	15/50059	2.73353306304E-7	0.000255869536792	gene-LOC109105957;gene-LOC109113436;gene-LOC109109631;gene-LOC109106643;gene-derl1;gene-LOC109113443;gene-LOC109101828	LOC109105957;LOC109113436;LOC109109631;LOC109106643;derl1;LOC109113443;LOC109101828
7	GO:0000835	CC	ER ubiquitin ligase complex	7/1003	15/50059	2.73353306304E-7	0.000255869536792	gene-LOC109105957;gene-LOC109113436;gene-LOC109109631;gene-LOC109106643;gene-derl1;gene-LOC109113443;gene-LOC109101828	LOC109105957;LOC109113436;LOC109109631;LOC109106643;derl1;LOC109113443;LOC109101828
7	GO:0000153	CC	cytoplasmic ubiquitin ligase complex	7/1003	24/50059	3.26289883778E-7	0.000255869536792	gene-LOC109105957;gene-LOC109113436;gene-LOC109109631;gene-LOC109106643;gene-derl1;gene-LOC109113443;gene-LOC109101828	LOC109105957;LOC109113436;LOC109109631;LOC109106643;derl1;LOC109113443;LOC109101828
12	GO:0005788	CC	endoplasmic reticulum lumen	12/1003	49/50059	5.02915226761E-7	0.000255869536792	gene-LOC109074527;gene-LOC109108832;gene-LOC109051375;gene-LOC109091381;gene-LOC109076076;gene-LOC109097196;gene-LOC109097193;gene-pdia4;gene-LOC109071474;gene-LOC109072606;gene-LOC109072607;gene-LOC109106903	LOC109074527;LOC109108832;LOC109051375;LOC109091381;LOC109076076;LOC109097196;LOC109097193;pdia4;LOC109071474;LOC109072606;LOC109072607;LOC109106903
28	GO:0031974	CC	membrane-enclosed lumen	28/1003	242/50059	5.4311542968E-7	0.000255869536792	gene-LOC109061174;gene-LOC109091381;gene-LOC109076076;gene-LOC109050593;gene-LOC109071474;gene-LOC109046487;gene-LOC109066807;gene-LOC109108832;gene-LOC109111343;gene-LOC109097196;gene-LOC109097193;gene-pdia4;gene-LOC109066468;gene-LOC109066354;gene-LOC109079423;gene-LOC109060510;gene-LOC109106903;gene-LOC109064085;gene-LOC109095080;gene-LOC109051375;gene-LOC109066810;gene-LOC109074527;gene-LOC10…	LOC109061174;LOC109091381;LOC109076076;LOC109050593;LOC109071474;LOC109046487;LOC109066807;LOC109108832;LOC109111343;LOC109097196;LOC109097193;pdia4;LOC109066468;LOC109066354;LOC109079423;LOC109060510;LOC109106903;LOC109064085;LOC109095080;LOC109051375;LOC109066810;LOC109074527;LOC109063086;LOC109063087;LOC109095079;LOC109072606;LOC109072607;LOC109096780
28	GO:0070013	CC	intracellular organelle lumen	28/1003	242/50059	5.4311542968E-7	0.000255869536792	gene-LOC109061174;gene-LOC109091381;gene-LOC109076076;gene-LOC109050593;gene-LOC109071474;gene-LOC109046487;gene-LOC109066807;gene-LOC109108832;gene-LOC109111343;gene-LOC109097196;gene-LOC109097193;gene-pdia4;gene-LOC109066468;gene-LOC109066354;gene-LOC109079423;gene-LOC109060510;gene-LOC109106903;gene-LOC109064085;gene-LOC109095080;gene-LOC109051375;gene-LOC109066810;gene-LOC109074527;gene-LOC10…	LOC109061174;LOC109091381;LOC109076076;LOC109050593;LOC109071474;LOC109046487;LOC109066807;LOC109108832;LOC109111343;LOC109097196;LOC109097193;pdia4;LOC109066468;LOC109066354;LOC109079423;LOC109060510;LOC109106903;LOC109064085;LOC109095080;LOC109051375;LOC109066810;LOC109074527;LOC109063086;LOC109063087;LOC109095079;LOC109072606;LOC109072607;LOC109096780
28	GO:0043233	CC	organelle lumen	28/1003	242/50059	5.4311542968E-7	0.000255869536792	gene-LOC109061174;gene-LOC109091381;gene-LOC109076076;gene-LOC109050593;gene-LOC109071474;gene-LOC109046487;gene-LOC109066807;gene-LOC109108832;gene-LOC109111343;gene-LOC109097196;gene-LOC109097193;gene-pdia4;gene-LOC109066468;gene-LOC109066354;gene-LOC109079423;gene-LOC109060510;gene-LOC109106903;gene-LOC109064085;gene-LOC109095080;gene-LOC109051375;gene-LOC109066810;gene-LOC109074527;gene-LOC10…	LOC109061174;LOC109091381;LOC109076076;LOC109050593;LOC109071474;LOC109046487;LOC109066807;LOC109108832;LOC109111343;LOC109097196;LOC109097193;pdia4;LOC109066468;LOC109066354;LOC109079423;LOC109060510;LOC109106903;LOC109064085;LOC109095080;LOC109051375;LOC109066810;LOC109074527;LOC109063086;LOC109063087;LOC109095079;LOC109072606;LOC109072607;LOC109096780
4	GO:0034663	CC	endoplasmic reticulum chaperone complex	4/1003	5/50059	7.88326315412E-7	0.000255869536792	gene-LOC109074527;gene-LOC109076076;gene-LOC109097196;gene-LOC109097193	LOC109074527;LOC109076076;LOC109097196;LOC109097193
16	GO:0051087	MF	chaperone binding	16/1003	69/50059	1.25097389741E-7	0.000255869536792	gene-LOC109062555;gene-LOC109058952;gene-LOC109113443;gene-LOC109107247;gene-LOC109054282;gene-LOC109083635;gene-LOC109107248;gene-LOC109066055;gene-LOC109067529;gene-LOC109103827;gene-LOC109051975;gene-dnajc3;gene-LOC109092142;gene-LOC109057282;gene-LOC109063836;gene-LOC109097783	LOC109062555;LOC109058952;LOC109113443;LOC109107247;LOC109054282;LOC109083635;LOC109107248;LOC109066055;LOC109067529;LOC109103827;LOC109051975;dnajc3;LOC109092142;LOC109057282;LOC109063836;LOC109097783
40	GO:0004866	MF	endopeptidase inhibitor activity	40/1003	336/50059	4.21578699723E-7	0.000255869536792	gene-serpinf1;gene-LOC109103942;gene-LOC109063268;gene-LOC109059043;gene-LOC109051363;gene-LOC109059056;gene-LOC109106167;gene-LOC109099058;gene-LOC109068760;gene-LOC109061229;gene-LOC109052693;gene-LOC109080995;gene-LOC109080991;gene-LOC109068084;gene-LOC109103362;gene-LOC109105260;gene-LOC109057473;gene-LOC109074232;gene-itih2;gene-itih3;gene-LOC109101588;gene-LOC109056109;gene-LOC109113765;gen…	serpinf1;LOC109103942;LOC109063268;LOC109059043;LOC109051363;LOC109059056;LOC109106167;LOC109099058;LOC109068760;LOC109061229;LOC109052693;LOC109080995;LOC109080991;LOC109068084;LOC109103362;LOC109105260;LOC109057473;LOC109074232;itih2;itih3;LOC109101588;LOC109056109;LOC109113765;LOC109103357;LOC109059226;LOC109059223;LOC109109864;LOC109063183;LOC109082348;LOC109096701;LOC109096700;LOC109056694;L…
13	GO:0004879	MF	nuclear receptor activity	13/1003	113/50059	4.70879195025E-7	0.000255869536792	gene-LOC109071395;gene-LOC109089358;gene-LOC109054790;gene-LOC109053275;gene-LOC109051558;gene-LOC109096293;gene-LOC109051193;gene-LOC109098115;gene-LOC109108706;gene-LOC109064663;gene-LOC109067663;gene-LOC109046528;gene-LOC109052399	LOC109071395;LOC109089358;LOC109054790;LOC109053275;LOC109051558;LOC109096293;LOC109051193;LOC109098115;LOC109108706;LOC109064663;LOC109067663;LOC109046528;LOC109052399
40	GO:0061135	MF	endopeptidase regulator activity	40/1003	341/50059	5.45270705151E-7	0.000255869536792	gene-serpinf1;gene-LOC109103942;gene-LOC109063268;gene-LOC109059043;gene-LOC109051363;gene-LOC109059056;gene-LOC109106167;gene-LOC109099058;gene-LOC109068760;gene-LOC109061229;gene-LOC109052693;gene-LOC109080995;gene-LOC109080991;gene-LOC109068084;gene-LOC109103362;gene-LOC109105260;gene-LOC109057473;gene-LOC109074232;gene-itih2;gene-itih3;gene-LOC109101588;gene-LOC109056109;gene-LOC109113765;gen…	serpinf1;LOC109103942;LOC109063268;LOC109059043;LOC109051363;LOC109059056;LOC109106167;LOC109099058;LOC109068760;LOC109061229;LOC109052693;LOC109080995;LOC109080991;LOC109068084;LOC109103362;LOC109105260;LOC109057473;LOC109074232;itih2;itih3;LOC109101588;LOC109056109;LOC109113765;LOC109103357;LOC109059226;LOC109059223;LOC109109864;LOC109063183;LOC109082348;LOC109096701;LOC109096700;LOC109056694;L…
10	GO:0051787	MF	misfolded protein binding	10/1003	26/50059	5.98834541961E-7	0.000255869536792	gene-LOC109074527;gene-LOC109105957;gene-LOC109076076;gene-LOC109066055;gene-derl1;gene-dnajc3;gene-LOC109066810;gene-LOC109106643;gene-LOC109066807;gene-LOC109094113	LOC109074527;LOC109105957;LOC109076076;LOC109066055;derl1;dnajc3;LOC109066810;LOC109106643;LOC109066807;LOC109094113
14	GO:0098531	MF	ligand-activated transcription factor activity	14/1003	117/50059	7.05426814062E-7	0.000255869536792	gene-nr1d2;gene-LOC109071395;gene-LOC109089358;gene-LOC109054790;gene-LOC109053275;gene-LOC109051558;gene-LOC109096293;gene-LOC109051193;gene-LOC109098115;gene-LOC109108706;gene-LOC109064663;gene-LOC109067663;gene-LOC109046528;gene-LOC109052399	nr1d2;LOC109071395;LOC109089358;LOC109054790;LOC109053275;LOC109051558;LOC109096293;LOC109051193;LOC109098115;LOC109108706;LOC109064663;LOC109067663;LOC109046528;LOC109052399
18	GO:0003707	MF	steroid hormone receptor activity	18/1003	223/50059	7.17273845885E-7	0.000255869536792	gene-LOC109096293;gene-LOC109054122;gene-nr1d2;gene-LOC109071395;gene-LOC109089358;gene-LOC109054790;gene-LOC109055626;gene-LOC109053275;gene-LOC109062100;gene-LOC109051558;gene-LOC109054127;gene-LOC109051193;gene-LOC109098115;gene-LOC109108706;gene-LOC109064663;gene-LOC109067663;gene-LOC109046528;gene-LOC109052399	LOC109096293;LOC109054122;nr1d2;LOC109071395;LOC109089358;LOC109054790;LOC109055626;LOC109053275;LOC109062100;LOC109051558;LOC109054127;LOC109051193;LOC109098115;LOC109108706;LOC109064663;LOC109067663;LOC109046528;LOC109052399
5	GO:0004800	MF	thyroxine 5'-deiodinase activity	5/1003	10/50059	7.41132748786E-7	0.000255869536792	gene-LOC109070220;gene-LOC109076128;gene-LOC109060443;gene-LOC109087327;gene-LOC109076067	LOC109070220;LOC109076128;LOC109060443;LOC109087327;LOC109076067
29	GO:0051082	MF	unfolded protein binding	29/1003	201/50059	7.57577305042E-7	0.000255869536792	gene-LOC109055318;gene-LOC109076076;gene-nudc;gene-LOC109066809;gene-LOC109078278;gene-LOC109075495;gene-LOC109063836;gene-LOC109048971;gene-LOC109066807;gene-LOC109086983;gene-LOC109049013;gene-LOC109083635;gene-LOC109103827;gene-LOC109063884;gene-LOC109102540;gene-LOC109094113;gene-LOC109047468;gene-LOC109057282;gene-LOC109088155;gene-LOC109074527;gene-LOC109054282;gene-LOC109055495;gene-LOC109…	LOC109055318;LOC109076076;nudc;LOC109066809;LOC109078278;LOC109075495;LOC109063836;LOC109048971;LOC109066807;LOC109086983;LOC109049013;LOC109083635;LOC109103827;LOC109063884;LOC109102540;LOC109094113;LOC109047468;LOC109057282;LOC109088155;LOC109074527;LOC109054282;LOC109055495;LOC109097783;LOC109066810;LOC109047693;LOC109076910;LOC109101438;LOC109053681;LOC109066808
10	GO:0051879	MF	Hsp90 protein binding	10/1003	27/50059	7.94423037736E-7	0.000255869536792	gene-LOC109058952;gene-LOC109107247;gene-LOC109051975;gene-LOC109107248;gene-LOC109051646;gene-LOC109067529;gene-LOC109062555;gene-LOC109074560;gene-LOC109051089;gene-LOC109051088	LOC109058952;LOC109107247;LOC109051975;LOC109107248;LOC109051646;LOC109067529;LOC109062555;LOC109074560;LOC109051089;LOC109051088
15	GO:0048029	MF	monosaccharide binding	15/1003	138/50059	8.13481002519E-7	0.000255869536792	gene-LOC109088195;gene-LOC109080115;gene-LOC109088196;gene-LOC109045966;gene-LOC109048372;gene-LOC109054340;gene-lman1;gene-LOC109102095;gene-LOC109087115;gene-LOC109076686;gene-LOC109078630;gene-LOC109077524;gene-LOC109048049;gene-LOC109079428;gene-LOC109048207	LOC109088195;LOC109080115;LOC109088196;LOC109045966;LOC109048372;LOC109054340;lman1;LOC109102095;LOC109087115;LOC109076686;LOC109078630;LOC109077524;LOC109048049;LOC109079428;LOC109048207
44	GO:0004857	MF	enzyme inhibitor activity	44/1003	544/50059	8.38710989059E-7	0.00025752421226	gene-serpinf1;gene-LOC109103942;gene-LOC109082642;gene-LOC109063268;gene-LOC109051363;gene-LOC109059056;gene-LOC109106167;gene-LOC109099058;gene-LOC109068760;gene-LOC109047669;gene-LOC109082348;gene-LOC109080995;gene-LOC109080991;gene-LOC109068084;gene-LOC109103362;gene-LOC109105260;gene-LOC109057473;gene-LOC109074232;gene-itih2;gene-itih3;gene-LOC109101588;gene-LOC109061229;gene-LOC109056109;gen…	serpinf1;LOC109103942;LOC109082642;LOC109063268;LOC109051363;LOC109059056;LOC109106167;LOC109099058;LOC109068760;LOC109047669;LOC109082348;LOC109080995;LOC109080991;LOC109068084;LOC109103362;LOC109105260;LOC109057473;LOC109074232;itih2;itih3;LOC109101588;LOC109061229;LOC109056109;LOC109113765;LOC109103357;LOC109059226;LOC109108171;LOC109059043;LOC109109864;LOC109063183;LOC109064723;LOC109052693;L…
18	GO:0006959	BP	humoral immune response	18/1003	101/50059	9.12336856194E-7	0.000273616188313	gene-LOC109074232;gene-LOC109052954;gene-LOC109052328;gene-LOC109052693;gene-c8b;gene-LOC109056635;gene-LOC109052426;gene-LOC109052424;gene-LOC109064723;gene-LOC109072608;gene-LOC109057473;gene-LOC109051363;gene-LOC109059056;gene-LOC109052108;gene-LOC109099058;gene-LOC109061229;gene-LOC109051602;gene-LOC109076179	LOC109074232;LOC109052954;LOC109052328;LOC109052693;c8b;LOC109056635;LOC109052426;LOC109052424;LOC109064723;LOC109072608;LOC109057473;LOC109051363;LOC109059056;LOC109052108;LOC109099058;LOC109061229;LOC109051602;LOC109076179
6	GO:0051131	BP	chaperone-mediated protein complex assembly	6/1003	18/50059	9.63017873438E-7	0.000274354156986	gene-LOC109058952;gene-LOC109051975;gene-LOC109067529;gene-LOC109062555;gene-LOC109066354;gene-LOC109060510	LOC109058952;LOC109051975;LOC109067529;LOC109062555;LOC109066354;LOC109060510
19	GO:0032922	BP	circadian regulation of gene expression	19/1003	68/50059	1.01380921403E-6	0.000274354156986	gene-LOC109066735;gene-LOC109105684;gene-LOC109075089;gene-LOC109098978;gene-LOC109101575;gene-LOC109105682;gene-LOC109067835;gene-LOC109054790;gene-LOC109051114;gene-LOC109049687;gene-LOC109047291;gene-LOC109111947;gene-LOC109049399;gene-LOC109066351;gene-LOC109098115;gene-LOC109073224;gene-LOC109070426;gene-LOC109089358;gene-LOC109087665	LOC109066735;LOC109105684;LOC109075089;LOC109098978;LOC109101575;LOC109105682;LOC109067835;LOC109054790;LOC109051114;LOC109049687;LOC109047291;LOC109111947;LOC109049399;LOC109066351;LOC109098115;LOC109073224;LOC109070426;LOC109089358;LOC109087665
13	GO:0030433	BP	ubiquitin-dependent ERAD pathway	13/1003	68/50059	1.01380921403E-6	0.000274354156986	gene-LOC109074527;gene-LOC109105957;gene-LOC109113443;gene-LOC109076076;gene-LOC109101828;gene-LOC109109631;gene-derl1;gene-LOC109080148;gene-LOC109113436;gene-LOC109063884;gene-LOC109071474;gene-LOC109106643;gene-LOC109091809	LOC109074527;LOC109105957;LOC109113443;LOC109076076;LOC109101828;LOC109109631;derl1;LOC109080148;LOC109113436;LOC109063884;LOC109071474;LOC109106643;LOC109091809
41	GO:0044283	BP	small molecule biosynthetic process	41/1003	640/50059	1.06873597194E-6	0.000274354156986	gene-LOC109066849;gene-LOC109093262;gene-nus1;gene-LOC109092685;gene-csad;gene-LOC109109948;gene-LOC109063766;gene-LOC109088212;gene-upp2;gene-gatm;gene-hsd17b3;gene-LOC109049010;gene-LOC109048624;gene-LOC109072463;gene-LOC109072464;gene-elovl6;gene-LOC109058467;gene-LOC109065449;gene-LOC109070558;gene-LOC109077532;gene-LOC109108996;gene-ip6k2;gene-rgn;gene-LOC109068127;gene-LOC109112265;gene-LOC…	LOC109066849;LOC109093262;nus1;LOC109092685;csad;LOC109109948;LOC109063766;LOC109088212;upp2;gatm;hsd17b3;LOC109049010;LOC109048624;LOC109072463;LOC109072464;elovl6;LOC109058467;LOC109065449;LOC109070558;LOC109077532;LOC109108996;ip6k2;rgn;LOC109068127;LOC109112265;LOC109056383;LOC109079315;LOC109084533;LOC109080911;gch1;LOC109110224;LOC109074426;LOC109057327;LOC109063083;LOC109077974;LOC10908724…
21	GO:0048511	BP	rhythmic process	21/1003	162/50059	1.07477442981E-6	0.000274354156986	gene-LOC109066735;gene-LOC109105684;gene-LOC109075089;gene-LOC109055626;gene-LOC109098978;gene-LOC109101575;gene-LOC109105682;gene-LOC109067835;gene-LOC109054790;gene-LOC109051114;gene-LOC109049687;gene-LOC109047291;gene-LOC109111947;gene-LOC109089358;gene-LOC109066351;gene-LOC109098115;gene-LOC109070426;gene-LOC109073224;gene-LOC109087665;gene-LOC109108724;gene-LOC109049399	LOC109066735;LOC109105684;LOC109075089;LOC109055626;LOC109098978;LOC109101575;LOC109105682;LOC109067835;LOC109054790;LOC109051114;LOC109049687;LOC109047291;LOC109111947;LOC109089358;LOC109066351;LOC109098115;LOC109070426;LOC109073224;LOC109087665;LOC109108724;LOC109049399
21	GO:0046942	BP	carboxylic acid transport	21/1003	230/50059	1.12249456446E-6	0.000274354156986	gene-LOC109079139;gene-LOC109112792;gene-LOC109077299;gene-LOC109079168;gene-LOC109057002;gene-LOC109108424;gene-LOC109052026;gene-slc26a5;gene-LOC109092469;gene-LOC109066421;gene-LOC109084983;gene-LOC109057524;gene-LOC109108977;gene-LOC109097454;gene-slc3a2;gene-LOC109057320;gene-LOC109046265;gene-slc38a4;gene-LOC109055329;gene-LOC109093942;gene-LOC109084994	LOC109079139;LOC109112792;LOC109077299;LOC109079168;LOC109057002;LOC109108424;LOC109052026;slc26a5;LOC109092469;LOC109066421;LOC109084983;LOC109057524;LOC109108977;LOC109097454;slc3a2;LOC109057320;LOC109046265;slc38a4;LOC109055329;LOC109093942;LOC109084994
21	GO:0005743	CC	mitochondrial inner membrane	21/1003	254/50059	1.12754112285E-6	0.000274354156986	gene-LOC109103758;gene-LOC109079139;gene-LOC109102108;gene-LOC109104633;gene-LOC109062042;gene-LOC109079168;gene-LOC109057002;gene-LOC109064793;gene-gatm;gene-LOC109046314;gene-LOC109057327;gene-LOC109104627;gene-LOC109105814;gene-LOC109086963;gene-endog;gene-LOC109051105;gene-LOC109084533;gene-LOC109067695;gene-LOC109070558;gene-LOC109077532;gene-LOC109055329	LOC109103758;LOC109079139;LOC109102108;LOC109104633;LOC109062042;LOC109079168;LOC109057002;LOC109064793;gatm;LOC109046314;LOC109057327;LOC109104627;LOC109105814;LOC109086963;endog;LOC109051105;LOC109084533;LOC109067695;LOC109070558;LOC109077532;LOC109055329
41	GO:0061134	MF	peptidase regulator activity	41/1003	406/50059	9.58760203445E-7	0.000274354156986	gene-serpinf1;gene-LOC109103942;gene-LOC109082642;gene-LOC109063268;gene-LOC109059043;gene-LOC109051363;gene-LOC109059056;gene-LOC109106167;gene-LOC109099058;gene-LOC109068760;gene-LOC109061229;gene-LOC109052693;gene-LOC109080995;gene-LOC109080991;gene-LOC109068084;gene-LOC109103362;gene-LOC109105260;gene-LOC109057473;gene-LOC109074232;gene-itih2;gene-itih3;gene-LOC109101588;gene-LOC109056109;gen…	serpinf1;LOC109103942;LOC109082642;LOC109063268;LOC109059043;LOC109051363;LOC109059056;LOC109106167;LOC109099058;LOC109068760;LOC109061229;LOC109052693;LOC109080995;LOC109080991;LOC109068084;LOC109103362;LOC109105260;LOC109057473;LOC109074232;itih2;itih3;LOC109101588;LOC109056109;LOC109113765;LOC109103357;LOC109059226;LOC109059223;LOC109109864;LOC109063183;LOC109082348;LOC109096701;LOC109096700;L…
30	GO:0031072	MF	heat shock protein binding	30/1003	85/50059	1.09390733233E-6	0.000274354156986	gene-LOC109058902;gene-LOC109058900;gene-fkbp4;gene-LOC109078278;gene-LOC109066807;gene-LOC109086983;gene-LOC109101234;gene-LOC109107247;gene-LOC109083635;gene-LOC109107248;gene-LOC109067529;gene-LOC109062555;gene-LOC109074560;gene-LOC109091013;gene-LOC109076076;gene-LOC109047693;gene-LOC109094113;gene-LOC109047468;gene-LOC109058952;gene-LOC109055495;gene-LOC109107341;gene-LOC109066810;gene-LOC10…	LOC109058902;LOC109058900;fkbp4;LOC109078278;LOC109066807;LOC109086983;LOC109101234;LOC109107247;LOC109083635;LOC109107248;LOC109067529;LOC109062555;LOC109074560;LOC109091013;LOC109076076;LOC109047693;LOC109094113;LOC109047468;LOC109058952;LOC109055495;LOC109107341;LOC109066810;LOC109106346;LOC109074527;LOC109051975;LOC109051646;st13;LOC109082526;LOC109051089;LOC109051088
41	GO:0030414	MF	peptidase inhibitor activity	41/1003	382/50059	1.10472034307E-6	0.000274354156986	gene-serpinf1;gene-LOC109103942;gene-LOC109082642;gene-LOC109063268;gene-LOC109059043;gene-LOC109051363;gene-LOC109059056;gene-LOC109106167;gene-LOC109099058;gene-LOC109068760;gene-LOC109061229;gene-LOC109052693;gene-LOC109080995;gene-LOC109080991;gene-LOC109068084;gene-LOC109103362;gene-LOC109105260;gene-LOC109057473;gene-LOC109074232;gene-itih2;gene-itih3;gene-LOC109101588;gene-LOC109056109;gen…	serpinf1;LOC109103942;LOC109082642;LOC109063268;LOC109059043;LOC109051363;LOC109059056;LOC109106167;LOC109099058;LOC109068760;LOC109061229;LOC109052693;LOC109080995;LOC109080991;LOC109068084;LOC109103362;LOC109105260;LOC109057473;LOC109074232;itih2;itih3;LOC109101588;LOC109056109;LOC109113765;LOC109103357;LOC109059226;LOC109059223;LOC109109864;LOC109063183;LOC109082348;LOC109096701;LOC109096700;L…
22	GO:0046394	BP	carboxylic acid biosynthetic process	22/1003	331/50059	1.2183598158E-6	0.000285672148809	gene-LOC109066849;gene-LOC109093262;gene-LOC109068127;gene-LOC109092685;gene-LOC109109948;gene-LOC109063766;gene-LOC109088212;gene-LOC109049010;gene-LOC109048624;gene-gatm;gene-elovl6;gene-LOC109058467;gene-LOC109070558;gene-rgn;gene-LOC109092687;gene-LOC109112265;gene-LOC109056383;gene-LOC109079315;gene-LOC109080911;gene-LOC109074426;gene-gch1;gene-LOC109081381	LOC109066849;LOC109093262;LOC109068127;LOC109092685;LOC109109948;LOC109063766;LOC109088212;LOC109049010;LOC109048624;gatm;elovl6;LOC109058467;LOC109070558;rgn;LOC109092687;LOC109112265;LOC109056383;LOC109079315;LOC109080911;LOC109074426;gch1;LOC109081381
27	GO:0008514	MF	organic anion transmembrane transporter activity	27/1003	467/50059	1.20420397322E-6	0.000285672148809	gene-LOC109092450;gene-LOC109084994;gene-LOC109103758;gene-LOC109079139;gene-LOC109057002;gene-LOC109062399;gene-LOC109058467;gene-LOC109066421;gene-LOC109086963;gene-LOC109093942;gene-LOC109064819;gene-LOC109112792;gene-LOC109108424;gene-LOC109058911;gene-slc26a5;gene-LOC109092469;gene-LOC109084983;gene-LOC109051105;gene-LOC109055329;gene-LOC109102108;gene-LOC109079168;gene-LOC109062388;gene-LOC…	LOC109092450;LOC109084994;LOC109103758;LOC109079139;LOC109057002;LOC109062399;LOC109058467;LOC109066421;LOC109086963;LOC109093942;LOC109064819;LOC109112792;LOC109108424;LOC109058911;slc26a5;LOC109092469;LOC109084983;LOC109051105;LOC109055329;LOC109102108;LOC109079168;LOC109062388;LOC109052026;LOC109094615;LOC109057524;slc38a4;LOC109091019
16	GO:0005996	BP	monosaccharide metabolic process	16/1003	164/50059	1.25556040899E-6	0.000286128718038	gene-xylb;gene-LOC109063083;gene-LOC109091540;gene-rgn;gene-LOC109067684;gene-LOC109072463;gene-LOC109072464;gene-LOC109068127;gene-serp1;gene-LOC109091645;gene-LOC109074090;gene-LOC109087246;gene-LOC109087249;gene-LOC109069362;gene-LOC109062640;gene-LOC109085906	xylb;LOC109063083;LOC109091540;rgn;LOC109067684;LOC109072463;LOC109072464;LOC109068127;serp1;LOC109091645;LOC109074090;LOC109087246;LOC109087249;LOC109069362;LOC109062640;LOC109085906
26	GO:0015711	BP	organic anion transport	26/1003	414/50059	1.36331102534E-6	0.000286128718038	gene-LOC109046265;gene-slc3a2;gene-LOC109079139;gene-LOC109057002;gene-LOC109062399;gene-LOC109066421;gene-LOC109108977;gene-LOC109097454;gene-LOC109093942;gene-LOC109112792;gene-LOC109108424;gene-slc26a5;gene-LOC109092469;gene-LOC109064085;gene-LOC109084983;gene-LOC109057320;gene-LOC109055329;gene-LOC109079168;gene-LOC109062388;gene-LOC109063086;gene-LOC109063087;gene-LOC109077299;gene-LOC109052…	LOC109046265;slc3a2;LOC109079139;LOC109057002;LOC109062399;LOC109066421;LOC109108977;LOC109097454;LOC109093942;LOC109112792;LOC109108424;slc26a5;LOC109092469;LOC109064085;LOC109084983;LOC109057320;LOC109055329;LOC109079168;LOC109062388;LOC109063086;LOC109063087;LOC109077299;LOC109052026;LOC109057524;slc38a4;LOC109084994
16	GO:0010817	BP	regulation of hormone levels	16/1003	187/50059	1.36481831475E-6	0.000286128718038	gene-hsd17b3;gene-LOC109076128;gene-LOC109054122;gene-LOC109054127;gene-LOC109060443;gene-serp1;gene-LOC109087170;gene-LOC109109184;gene-LOC109076067;gene-LOC109070220;gene-LOC109069362;gene-LOC109052536;gene-LOC109113396;gene-LOC109087327;gene-LOC109072076;gene-LOC109108087	hsd17b3;LOC109076128;LOC109054122;LOC109054127;LOC109060443;serp1;LOC109087170;LOC109109184;LOC109076067;LOC109070220;LOC109069362;LOC109052536;LOC109113396;LOC109087327;LOC109072076;LOC109108087
12	GO:0006865	BP	amino acid transport	12/1003	105/50059	1.38842376826E-6	0.000286128718038	gene-LOC109079139;gene-LOC109079168;gene-LOC109057002;gene-LOC109108424;gene-LOC109092469;gene-LOC109057320;gene-LOC109077299;gene-LOC109052026;gene-slc3a2;gene-LOC109046265;gene-slc38a4;gene-LOC109055329	LOC109079139;LOC109079168;LOC109057002;LOC109108424;LOC109092469;LOC109057320;LOC109077299;LOC109052026;slc3a2;LOC109046265;slc38a4;LOC109055329
46	GO:0010033	BP	response to organic substance	46/1003	733/50059	1.4165360596E-6	0.000286128718038	gene-LOC109059958;gene-LOC109076076;gene-LOC109054790;gene-LOC109106643;gene-LOC109060789;gene-LOC109062100;gene-LOC109071474;gene-LOC109063875;gene-LOC109066807;gene-LOC109076179;gene-LOC109105957;gene-LOC109113436;gene-LOC109112433;gene-LOC109072154;gene-lman1;gene-derl1;gene-LOC109090421;gene-LOC109080148;gene-LOC109063884;gene-LOC109072463;gene-LOC109103807;gene-tmem129;gene-LOC109051193;gene…	LOC109059958;LOC109076076;LOC109054790;LOC109106643;LOC109060789;LOC109062100;LOC109071474;LOC109063875;LOC109066807;LOC109076179;LOC109105957;LOC109113436;LOC109112433;LOC109072154;lman1;derl1;LOC109090421;LOC109080148;LOC109063884;LOC109072463;LOC109103807;tmem129;LOC109051193;LOC109094113;LOC109075440;nr1d2;LOC109101828;LOC109082597;LOC109051558;LOC109064899;LOC109044924;LOC109066810;LOC109074…
61	GO:0042221	BP	response to chemical	61/1003	1029/50059	1.44262320145E-6	0.000286128718038	gene-LOC109059958;gene-LOC109055318;gene-LOC109076076;gene-LOC109054790;gene-LOC109103807;gene-LOC109060789;gene-derl1;gene-LOC109071474;gene-LOC109063875;gene-LOC109069375;gene-LOC109066807;gene-LOC109076179;gene-LOC109070852;gene-LOC109105957;gene-LOC109113436;gene-LOC109112433;gene-LOC109066810;gene-LOC109097196;gene-LOC109097193;gene-LOC109090421;gene-LOC109080148;gene-LOC109093332;gene-LOC10…	LOC109059958;LOC109055318;LOC109076076;LOC109054790;LOC109103807;LOC109060789;derl1;LOC109071474;LOC109063875;LOC109069375;LOC109066807;LOC109076179;LOC109070852;LOC109105957;LOC109113436;LOC109112433;LOC109066810;LOC109097196;LOC109097193;LOC109090421;LOC109080148;LOC109093332;LOC109063884;LOC109072463;LOC109055890;tmem129;LOC109051193;LOC109060824;LOC109094113;LOC109075440;nr1d2;LOC109101828;LO…
16	GO:0006888	BP	endoplasmic reticulum to Golgi vesicle-mediated transport	16/1003	188/50059	1.46436843909E-6	0.000286128718038	gene-LOC109080115;gene-LOC109057394;gene-LOC109095984;gene-LOC109045966;gene-LOC109061112;gene-LOC109070137;gene-LOC109061306;gene-LOC109083980;gene-LOC109087115;gene-LOC109087455;gene-LOC109077266;gene-lman1;gene-LOC109061084;gene-LOC109053826;gene-LOC109048124;gene-LOC109077524	LOC109080115;LOC109057394;LOC109095984;LOC109045966;LOC109061112;LOC109070137;LOC109061306;LOC109083980;LOC109087115;LOC109087455;LOC109077266;lman1;LOC109061084;LOC109053826;LOC109048124;LOC109077524
21	GO:0019866	CC	organelle inner membrane	21/1003	281/50059	1.29001042308E-6	0.000286128718038	gene-LOC109103758;gene-LOC109079139;gene-LOC109102108;gene-LOC109104633;gene-LOC109062042;gene-LOC109079168;gene-LOC109057002;gene-LOC109064793;gene-gatm;gene-LOC109046314;gene-LOC109057327;gene-LOC109104627;gene-LOC109105814;gene-LOC109086963;gene-endog;gene-LOC109051105;gene-LOC109084533;gene-LOC109067695;gene-LOC109070558;gene-LOC109077532;gene-LOC109055329	LOC109103758;LOC109079139;LOC109102108;LOC109104633;LOC109062042;LOC109079168;LOC109057002;LOC109064793;gatm;LOC109046314;LOC109057327;LOC109104627;LOC109105814;LOC109086963;endog;LOC109051105;LOC109084533;LOC109067695;LOC109070558;LOC109077532;LOC109055329
42	GO:0000981	MF	DNA-binding transcription factor activity, RNA polymerase II-specific	42/1003	890/50059	1.27960499254E-6	0.000286128718038	gene-LOC109091773;gene-LOC109105684;gene-LOC109054790;gene-klf12;gene-LOC109067663;gene-LOC109096293;gene-LOC109074678;gene-LOC109052399;gene-LOC109108706;gene-LOC109071452;gene-LOC109069694;gene-LOC109092344;gene-LOC109051631;gene-LOC109108959;gene-LOC109111451;gene-foxa1;gene-LOC109104004;gene-LOC109090421;gene-LOC109051193;gene-LOC109091321;gene-LOC109082382;gene-LOC109064663;gene-LOC109046089…	LOC109091773;LOC109105684;LOC109054790;klf12;LOC109067663;LOC109096293;LOC109074678;LOC109052399;LOC109108706;LOC109071452;LOC109069694;LOC109092344;LOC109051631;LOC109108959;LOC109111451;foxa1;LOC109104004;LOC109090421;LOC109051193;LOC109091321;LOC109082382;LOC109064663;LOC109046089;nr1d2;LOC109105682;LOC109051693;LOC109053275;LOC109051558;zbtb16;LOC109055950;LOC109073224;LOC109060789;LOC1090566…
46	GO:0000976	MF	transcription regulatory region sequence-specific DNA binding	46/1003	988/50059	1.42204651207E-6	0.000286128718038	gene-LOC109066735;gene-LOC109054122;gene-LOC109083790;gene-LOC109059699;gene-LOC109054790;gene-LOC109051114;gene-LOC109060789;gene-LOC109073116;gene-LOC109050616;gene-LOC109069375;gene-foxa1;gene-LOC109045483;gene-LOC109070852;gene-LOC109091773;gene-LOC109087665;gene-LOC109054127;gene-LOC109111451;gene-LOC109062100;gene-LOC109069694;gene-LOC109104004;gene-LOC109090421;gene-LOC109053831;gene-LOC10…	LOC109066735;LOC109054122;LOC109083790;LOC109059699;LOC109054790;LOC109051114;LOC109060789;LOC109073116;LOC109050616;LOC109069375;foxa1;LOC109045483;LOC109070852;LOC109091773;LOC109087665;LOC109054127;LOC109111451;LOC109062100;LOC109069694;LOC109104004;LOC109090421;LOC109053831;LOC109051193;LOC109091321;nfe2l1;LOC109082382;LOC109092344;LOC109105684;LOC109111947;nr1d2;LOC109098978;LOC109105682;LOC…
46	GO:0001067	MF	regulatory region nucleic acid binding	46/1003	988/50059	1.42204651207E-6	0.000286128718038	gene-LOC109066735;gene-LOC109054122;gene-LOC109083790;gene-LOC109059699;gene-LOC109054790;gene-LOC109051114;gene-LOC109060789;gene-LOC109073116;gene-LOC109050616;gene-LOC109069375;gene-foxa1;gene-LOC109045483;gene-LOC109070852;gene-LOC109091773;gene-LOC109087665;gene-LOC109054127;gene-LOC109111451;gene-LOC109062100;gene-LOC109069694;gene-LOC109104004;gene-LOC109090421;gene-LOC109053831;gene-LOC10…	LOC109066735;LOC109054122;LOC109083790;LOC109059699;LOC109054790;LOC109051114;LOC109060789;LOC109073116;LOC109050616;LOC109069375;foxa1;LOC109045483;LOC109070852;LOC109091773;LOC109087665;LOC109054127;LOC109111451;LOC109062100;LOC109069694;LOC109104004;LOC109090421;LOC109053831;LOC109051193;LOC109091321;nfe2l1;LOC109082382;LOC109092344;LOC109105684;LOC109111947;nr1d2;LOC109098978;LOC109105682;LOC…
23	GO:0016053	BP	organic acid biosynthetic process	23/1003	336/50059	1.55952085618E-6	0.000300172850169	gene-LOC109066849;gene-LOC109093262;gene-LOC109068127;gene-LOC109092685;gene-csad;gene-LOC109109948;gene-LOC109063766;gene-LOC109088212;gene-LOC109049010;gene-LOC109048624;gene-gatm;gene-elovl6;gene-LOC109058467;gene-LOC109070558;gene-rgn;gene-LOC109092687;gene-LOC109112265;gene-LOC109056383;gene-LOC109079315;gene-LOC109080911;gene-LOC109074426;gene-gch1;gene-LOC109081381	LOC109066849;LOC109093262;LOC109068127;LOC109092685;csad;LOC109109948;LOC109063766;LOC109088212;LOC109049010;LOC109048624;gatm;elovl6;LOC109058467;LOC109070558;rgn;LOC109092687;LOC109112265;LOC109056383;LOC109079315;LOC109080911;LOC109074426;gch1;LOC109081381
20	GO:1901698	BP	response to nitrogen compound	20/1003	261/50059	1.69016935312E-6	0.000315890202578	gene-LOC109109631;gene-LOC109074527;gene-LOC109105957;gene-LOC109113443;gene-LOC109087246;gene-LOC109101828;gene-LOC109076076;gene-LOC109078961;gene-LOC109063083;gene-LOC109082597;gene-derl1;gene-LOC109060789;gene-LOC109090421;gene-LOC109080148;gene-LOC109113436;gene-LOC109091809;gene-LOC109072463;gene-LOC109071474;gene-LOC109106643;gene-LOC109063884	LOC109109631;LOC109074527;LOC109105957;LOC109113443;LOC109087246;LOC109101828;LOC109076076;LOC109078961;LOC109063083;LOC109082597;derl1;LOC109060789;LOC109090421;LOC109080148;LOC109113436;LOC109091809;LOC109072463;LOC109071474;LOC109106643;LOC109063884
46	GO:0005789	CC	endoplasmic reticulum membrane	46/1003	703/50059	1.72914035335E-6	0.000318557057098	gene-LOC109057394;gene-LOC109062182;gene-LOC109079315;gene-LOC109076645;gene-LOC109061306;gene-LOC109082957;gene-LOC109111840;gene-LOC109086981;gene-LOC109108832;gene-LOC109048624;gene-LOC109056452;gene-lman1;gene-LOC109072464;gene-elovl6;gene-derl1;gene-LOC109062062;gene-LOC109072463;gene-tmem129;gene-LOC109080115;gene-nus1;gene-LOC109112792;gene-LOC109065449;gene-LOC109082597;gene-serp1;gene-LO…	LOC109057394;LOC109062182;LOC109079315;LOC109076645;LOC109061306;LOC109082957;LOC109111840;LOC109086981;LOC109108832;LOC109048624;LOC109056452;lman1;LOC109072464;elovl6;derl1;LOC109062062;LOC109072463;tmem129;LOC109080115;nus1;LOC109112792;LOC109065449;LOC109082597;serp1;LOC109049010;LOC109056383;LOC109051375;LOC109106643;LOC109059225;LOC109069362;LOC109048124;LOC109079664;LOC109099457;LOC1090959…
53	GO:0006082	BP	organic acid metabolic process	53/1003	1155/50059	1.90843140164E-6	0.000334369892507	gene-LOC109050670;gene-LOC109068350;gene-LOC109066849;gene-LOC109093262;gene-LOC109068127;gene-LOC109051970;gene-csad;gene-LOC109109948;gene-LOC109063766;gene-LOC109088212;gene-LOC109061174;gene-LOC109088085;gene-LOC109106415;gene-itih3;gene-LOC109049010;gene-LOC109048624;gene-LOC109094640;gene-gatm;gene-elovl6;gene-LOC109058467;gene-LOC109071345;gene-LOC109052553;gene-LOC109070558;gene-hal;gene-…	LOC109050670;LOC109068350;LOC109066849;LOC109093262;LOC109068127;LOC109051970;csad;LOC109109948;LOC109063766;LOC109088212;LOC109061174;LOC109088085;LOC109106415;itih3;LOC109049010;LOC109048624;LOC109094640;gatm;elovl6;LOC109058467;LOC109071345;LOC109052553;LOC109070558;hal;LOC109065635;LOC109073286;LOC109087318;itih2;rgn;LOC109110865;LOC109050665;LOC109092687;LOC109065176;LOC109112265;LOC10905638…
50	GO:0043436	BP	oxoacid metabolic process	50/1003	1105/50059	1.91868579757E-6	0.000334369892507	gene-LOC109068350;gene-LOC109066849;gene-LOC109093262;gene-LOC109068127;gene-LOC109051970;gene-csad;gene-LOC109109948;gene-LOC109063766;gene-LOC109088212;gene-LOC109061174;gene-LOC109106415;gene-rgn;gene-LOC109049010;gene-LOC109048624;gene-LOC109094640;gene-gatm;gene-elovl6;gene-LOC109058467;gene-LOC109071345;gene-LOC109052553;gene-LOC109070558;gene-hal;gene-LOC109065635;gene-LOC109073286;gene-LO…	LOC109068350;LOC109066849;LOC109093262;LOC109068127;LOC109051970;csad;LOC109109948;LOC109063766;LOC109088212;LOC109061174;LOC109106415;rgn;LOC109049010;LOC109048624;LOC109094640;gatm;elovl6;LOC109058467;LOC109071345;LOC109052553;LOC109070558;hal;LOC109065635;LOC109073286;LOC109087318;itih2;itih3;LOC109110865;LOC109092687;LOC109065176;LOC109112265;LOC109056383;LOC109079315;LOC109113765;LOC10905280…
9	GO:0030134	CC	COPII-coated ER to Golgi transport vesicle	9/1003	57/50059	1.90850881932E-6	0.000334369892507	gene-LOC109080115;gene-lman1;gene-LOC109095984;gene-LOC109083980;gene-LOC109087115;gene-LOC109077266;gene-LOC109061306;gene-LOC109048124;gene-LOC109077524	LOC109080115;lman1;LOC109095984;LOC109083980;LOC109087115;LOC109077266;LOC109061306;LOC109048124;LOC109077524
67	GO:0030234	MF	enzyme regulator activity	67/1003	1608/50059	1.88472318986E-6	0.000334369892507	gene-serpinf1;gene-LOC109103942;gene-LOC109082642;gene-LOC109051363;gene-LOC109063268;gene-LOC109068127;gene-LOC109086174;gene-LOC109099058;gene-LOC109087913;gene-LOC109105260;gene-LOC109058320;gene-LOC109059056;gene-LOC109106167;gene-LOC109047132;gene-LOC109112423;gene-itih3;gene-LOC109068760;gene-LOC109101225;gene-LOC109058440;gene-LOC109091059;gene-LOC109107247;gene-LOC109058447;gene-LOC109082…	serpinf1;LOC109103942;LOC109082642;LOC109051363;LOC109063268;LOC109068127;LOC109086174;LOC109099058;LOC109087913;LOC109105260;LOC109058320;LOC109059056;LOC109106167;LOC109047132;LOC109112423;itih3;LOC109068760;LOC109101225;LOC109058440;LOC109091059;LOC109107247;LOC109058447;LOC109082348;LOC109090177;LOC109107248;LOC109095023;ccng2;LOC109055259;LOC109080995;LOC109080991;LOC109068084;LOC109085393;L…
18	GO:0002684	BP	positive regulation of immune system process	18/1003	241/50059	2.18902581315E-6	0.000349083646145	gene-LOC109074232;gene-LOC109052954;gene-LOC109061229;gene-LOC109052693;gene-LOC109044888;gene-c8b;gene-LOC109056635;gene-LOC109052426;gene-LOC109052424;gene-LOC109072608;gene-LOC109052328;gene-LOC109051363;gene-LOC109059056;gene-LOC109052108;gene-LOC109099058;gene-LOC109064723;gene-LOC109051602;gene-LOC109057473	LOC109074232;LOC109052954;LOC109061229;LOC109052693;LOC109044888;c8b;LOC109056635;LOC109052426;LOC109052424;LOC109072608;LOC109052328;LOC109051363;LOC109059056;LOC109052108;LOC109099058;LOC109064723;LOC109051602;LOC109057473
7	GO:0035966	BP	response to topologically incorrect protein	7/1003	31/50059	2.19369528949E-6	0.000349083646145	gene-LOC109074527;gene-LOC109066807;gene-LOC109072154;gene-LOC109076076;gene-tmem129;gene-LOC109066810;gene-LOC109094113	LOC109074527;LOC109066807;LOC109072154;LOC109076076;tmem129;LOC109066810;LOC109094113
52	GO:0005615	CC	extracellular space	52/1003	1171/50059	2.1666746459E-6	0.000349083646145	gene-serpinf1;gene-LOC109101831;gene-LOC109103942;gene-LOC109051363;gene-LOC109063268;gene-LOC109057492;gene-LOC109091625;gene-LOC109103627;gene-cunh6orf58;gene-LOC109059056;gene-LOC109057316;gene-LOC109099058;gene-LOC109091623;gene-LOC109076179;gene-LOC109068760;gene-LOC109061229;gene-LOC109082348;gene-LOC109103632;gene-LOC109080995;gene-LOC109066351;gene-LOC109080991;gene-LOC109068084;gene-LOC1…	serpinf1;LOC109101831;LOC109103942;LOC109051363;LOC109063268;LOC109057492;LOC109091625;LOC109103627;cunh6orf58;LOC109059056;LOC109057316;LOC109099058;LOC109091623;LOC109076179;LOC109068760;LOC109061229;LOC109082348;LOC109103632;LOC109080995;LOC109066351;LOC109080991;LOC109068084;LOC109105260;LOC109057478;LOC109094527;LOC109057473;LOC109074232;LOC109101588;LOC109078630;LOC109056109;LOC109063773;LO…
61	GO:0005783	CC	endoplasmic reticulum	61/1003	839/50059	2.18789078859E-6	0.000349083646145	gene-LOC109057394;gene-LOC109070914;gene-LOC109076132;gene-elovl6;gene-LOC109048647;gene-LOC109111840;gene-LOC109077266;gene-LOC109088212;gene-alg1;gene-LOC109062062;gene-LOC109047132;gene-LOC109112423;gene-LOC109048207;gene-hsd17b3;gene-LOC109088196;gene-LOC109049015;gene-LOC109047982;gene-LOC109097196;gene-LOC109058624;gene-LOC109097193;gene-LOC109111073;gene-dnajc3;gene-LOC109108977;gene-pdia4…	LOC109057394;LOC109070914;LOC109076132;elovl6;LOC109048647;LOC109111840;LOC109077266;LOC109088212;alg1;LOC109062062;LOC109047132;LOC109112423;LOC109048207;hsd17b3;LOC109088196;LOC109049015;LOC109047982;LOC109097196;LOC109058624;LOC109097193;LOC109111073;dnajc3;LOC109108977;pdia4;tmem129;LOC109091809;LOC109102540;ankle2;LOC109090988;LOC109088195;LOC109066055;LOC109083401;LOC109057492;LOC109054340;…
50	GO:0019752	BP	carboxylic acid metabolic process	50/1003	1074/50059	2.2943733257E-6	0.000356484800099	gene-LOC109068350;gene-LOC109066849;gene-LOC109093262;gene-LOC109068127;gene-LOC109051970;gene-csad;gene-LOC109109948;gene-LOC109063766;gene-LOC109088212;gene-LOC109061174;gene-LOC109106415;gene-rgn;gene-LOC109049010;gene-LOC109048624;gene-LOC109094640;gene-gatm;gene-elovl6;gene-LOC109058467;gene-LOC109071345;gene-LOC109052553;gene-LOC109070558;gene-hal;gene-LOC109065635;gene-LOC109073286;gene-LO…	LOC109068350;LOC109066849;LOC109093262;LOC109068127;LOC109051970;csad;LOC109109948;LOC109063766;LOC109088212;LOC109061174;LOC109106415;rgn;LOC109049010;LOC109048624;LOC109094640;gatm;elovl6;LOC109058467;LOC109071345;LOC109052553;LOC109070558;hal;LOC109065635;LOC109073286;LOC109087318;itih2;itih3;LOC109110865;LOC109092687;LOC109065176;LOC109112265;LOC109056383;LOC109079315;LOC109113765;LOC10905280…
95	GO:0044281	BP	small molecule metabolic process	95/1003	2121/50059	2.44113663083E-6	0.000370363505779	gene-LOC109050670;gene-LOC109092687;gene-LOC109092685;gene-LOC109056835;gene-LOC109088212;gene-LOC109094640;gene-gatm;gene-elovl6;gene-LOC109058467;gene-LOC109077532;gene-LOC109050665;gene-LOC109068350;gene-LOC109079315;gene-LOC109091540;gene-LOC109063183;gene-LOC109074426;gene-LOC109107104;gene-LOC109093219;gene-gch1;gene-LOC109109351;gene-LOC109077974;gene-LOC109109948;gene-LOC109088085;gene-LO…	LOC109050670;LOC109092687;LOC109092685;LOC109056835;LOC109088212;LOC109094640;gatm;elovl6;LOC109058467;LOC109077532;LOC109050665;LOC109068350;LOC109079315;LOC109091540;LOC109063183;LOC109074426;LOC109107104;LOC109093219;gch1;LOC109109351;LOC109077974;LOC109109948;LOC109088085;LOC109046487;LOC109048624;LOC109072463;LOC109072464;LOC109066351;LOC109074090;LOC109108996;LOC109072076;nus1;LOC109110865;…
98	GO:0140110	MF	transcription regulator activity	98/1003	2597/50059	2.43893396077E-6	0.000370363505779	gene-LOC109094954;gene-LOC109060789;gene-LOC109054122;gene-LOC109069375;gene-LOC109080933;gene-LOC109080931;gene-LOC109083790;gene-LOC109083342;gene-LOC109064663;gene-LOC109090514;gene-nr1d2;gene-LOC109105462;gene-LOC109067835;gene-LOC109067834;gene-LOC109066609;gene-LOC109053275;gene-LOC109051558;gene-LOC109057068;gene-LOC109055950;gene-LOC109108706;gene-LOC109056640;gene-LOC109071395;gene-LOC10…	LOC109094954;LOC109060789;LOC109054122;LOC109069375;LOC109080933;LOC109080931;LOC109083790;LOC109083342;LOC109064663;LOC109090514;nr1d2;LOC109105462;LOC109067835;LOC109067834;LOC109066609;LOC109053275;LOC109051558;LOC109057068;LOC109055950;LOC109108706;LOC109056640;LOC109071395;LOC109088181;LOC109089358;LOC109112429;LOC109103155;LOC109095031;LOC109047426;LOC109098115;LOC109095607;LOC109046528;LOC…
87	GO:0003700	MF	DNA-binding transcription factor activity	87/1003	2130/50059	2.6487185163E-6	0.000392386142452	gene-LOC109060789;gene-LOC109054122;gene-LOC109069375;gene-LOC109080933;gene-LOC109080931;gene-LOC109083790;gene-LOC109083342;gene-LOC109064663;gene-LOC109090514;gene-nr1d2;gene-LOC109105462;gene-LOC109067835;gene-LOC109067834;gene-LOC109053275;gene-LOC109051558;gene-LOC109057068;gene-LOC109055950;gene-LOC109108706;gene-LOC109056640;gene-LOC109071395;gene-LOC109088181;gene-LOC109089358;gene-LOC10…	LOC109060789;LOC109054122;LOC109069375;LOC109080933;LOC109080931;LOC109083790;LOC109083342;LOC109064663;LOC109090514;nr1d2;LOC109105462;LOC109067835;LOC109067834;LOC109053275;LOC109051558;LOC109057068;LOC109055950;LOC109108706;LOC109056640;LOC109071395;LOC109088181;LOC109089358;LOC109103155;LOC109047426;LOC109098115;LOC109095607;LOC109046528;LOC109095592;LOC109067663;LOC109064881;LOC109045483;LOC…
46	GO:1990837	MF	sequence-specific double-stranded DNA binding	46/1003	1035/50059	2.70267442073E-6	0.000392386142452	gene-LOC109066735;gene-LOC109054122;gene-LOC109054127;gene-LOC109059699;gene-LOC109054790;gene-LOC109051114;gene-LOC109060789;gene-LOC109069694;gene-LOC109073116;gene-LOC109050616;gene-LOC109069375;gene-LOC109087665;gene-LOC109045483;gene-LOC109070852;gene-LOC109091773;gene-LOC109111947;gene-LOC109083790;gene-LOC109111451;gene-LOC109062100;gene-foxa1;gene-LOC109104004;gene-LOC109090421;gene-LOC10…	LOC109066735;LOC109054122;LOC109054127;LOC109059699;LOC109054790;LOC109051114;LOC109060789;LOC109069694;LOC109073116;LOC109050616;LOC109069375;LOC109087665;LOC109045483;LOC109070852;LOC109091773;LOC109111947;LOC109083790;LOC109111451;LOC109062100;foxa1;LOC109104004;LOC109090421;LOC109053831;LOC109051193;LOC109091321;nfe2l1;LOC109082382;LOC109092344;LOC109049399;LOC109105684;nr1d2;LOC109098978;LOC…
135	GO:0050896	BP	response to stimulus	135/1003	3623/50059	3.42166511982E-6	0.000469423333885	gene-LOC109059958;gene-LOC109070914;gene-LOC109087874;gene-LOC109060789;gene-LOC109051363;gene-LOC109063875;gene-LOC109069375;gene-c8b;gene-LOC109097196;gene-LOC109097193;gene-LOC109045786;gene-LOC109063884;gene-LOC109103807;gene-LOC109083342;gene-LOC109051193;gene-LOC109060824;gene-LOC109111922;gene-LOC109075440;gene-nr1d2;gene-LOC109051558;gene-LOC109113443;gene-LOC109068254;gene-LOC109105813;g…	LOC109059958;LOC109070914;LOC109087874;LOC109060789;LOC109051363;LOC109063875;LOC109069375;c8b;LOC109097196;LOC109097193;LOC109045786;LOC109063884;LOC109103807;LOC109083342;LOC109051193;LOC109060824;LOC109111922;LOC109075440;nr1d2;LOC109051558;LOC109113443;LOC109068254;LOC109105813;LOC109063976;LOC109049667;LOC109089358;LOC109049576;LOC109072368;LOC109112429;LOC109087115;LOC109072608;LOC109098115…
7	GO:0009408	BP	response to heat	7/1003	34/50059	4.259071101E-6	0.000549249809184	gene-LOC109047693;gene-LOC109047468;gene-LOC109055318;gene-LOC109055495;gene-LOC109053681;gene-LOC109078278;gene-LOC109086983	LOC109047693;LOC109047468;LOC109055318;LOC109055495;LOC109053681;LOC109078278;LOC109086983
293	GO:0043227	CC	membrane-bounded organelle	293/1003	10195/50059	4.98881378782E-6	0.000624618860269	gene-LOC109106965;gene-LOC109050670;gene-LOC109057394;gene-LOC109066558;gene-LOC109103773;gene-LOC109105791;gene-LOC109087874;gene-LOC109060789;gene-LOC109056452;gene-LOC109054122;gene-LOC109088212;gene-LOC109090024;gene-alg1;gene-LOC109069375;gene-LOC109062062;gene-LOC109047132;gene-LOC109046040;gene-LOC109048207;gene-LOC109111588;gene-LOC109077532;gene-LOC109061388;gene-LOC109080931;gene-LOC109…	LOC109106965;LOC109050670;LOC109057394;LOC109066558;LOC109103773;LOC109105791;LOC109087874;LOC109060789;LOC109056452;LOC109054122;LOC109088212;LOC109090024;alg1;LOC109069375;LOC109062062;LOC109047132;LOC109046040;LOC109048207;LOC109111588;LOC109077532;LOC109061388;LOC109080931;LOC109088196;LOC109107751;LOC109083790;LOC109063786;LOC109097196;gatm;elovl6;LOC109097193;LOC109062042;dnajc3;LOC10910897…
4	GO:0046825	BP	regulation of protein export from nucleus	4/1003	7/50059	5.34364803545E-6	0.000662612356396	gene-LOC109052075;gene-LOC109105273;gene-LOC109054223;gene-LOC109091932	LOC109052075;LOC109105273;LOC109054223;LOC109091932
290	GO:0043231	CC	intracellular membrane-bounded organelle	290/1003	9604/50059	5.46231131889E-6	0.000669674734247	gene-LOC109106965;gene-LOC109050670;gene-LOC109057394;gene-LOC109066558;gene-LOC109103773;gene-LOC109105791;gene-LOC109087874;gene-LOC109060789;gene-LOC109056452;gene-LOC109054122;gene-LOC109088212;gene-LOC109090024;gene-alg1;gene-LOC109069375;gene-LOC109062062;gene-LOC109047132;gene-LOC109046040;gene-LOC109048207;gene-LOC109111588;gene-LOC109077532;gene-LOC109061388;gene-LOC109080931;gene-LOC109…	LOC109106965;LOC109050670;LOC109057394;LOC109066558;LOC109103773;LOC109105791;LOC109087874;LOC109060789;LOC109056452;LOC109054122;LOC109088212;LOC109090024;alg1;LOC109069375;LOC109062062;LOC109047132;LOC109046040;LOC109048207;LOC109111588;LOC109077532;LOC109061388;LOC109080931;LOC109088196;LOC109107751;LOC109083790;LOC109062899;LOC109097196;gatm;elovl6;LOC109097193;LOC109062042;dnajc3;LOC10910897…
8	GO:0060590	MF	ATPase regulator activity	8/1003	49/50059	5.50446043969E-6	0.000669674734247	gene-LOC109113443;gene-LOC109107247;gene-LOC109060581;gene-LOC109112423;gene-LOC109107248;gene-LOC109057282;gene-LOC109047132;gene-LOC109108171	LOC109113443;LOC109107247;LOC109060581;LOC109112423;LOC109107248;LOC109057282;LOC109047132;LOC109108171
25	GO:0002682	BP	regulation of immune system process	25/1003	451/50059	6.14389861961E-6	0.000733627005541	gene-LOC109056635;gene-LOC109051363;gene-LOC109059056;gene-LOC109071452;gene-LOC109051602;gene-LOC109068760;gene-LOC109052954;gene-LOC109056470;gene-LOC109052693;gene-c8b;gene-LOC109053831;gene-LOC109057473;gene-LOC109074232;gene-LOC109052426;gene-LOC109052424;gene-LOC109055950;gene-LOC109099058;gene-LOC109061229;gene-LOC109113451;gene-LOC109058578;gene-LOC109072608;gene-LOC109052328;gene-LOC1090…	LOC109056635;LOC109051363;LOC109059056;LOC109071452;LOC109051602;LOC109068760;LOC109052954;LOC109056470;LOC109052693;c8b;LOC109053831;LOC109057473;LOC109074232;LOC109052426;LOC109052424;LOC109055950;LOC109099058;LOC109061229;LOC109113451;LOC109058578;LOC109072608;LOC109052328;LOC109052108;LOC109064723;LOC109044888
7	GO:0050308	MF	sugar-phosphatase activity	7/1003	36/50059	6.38247366857E-6	0.000748258003908	gene-LOC109091540;gene-LOC109067684;gene-LOC109072463;gene-LOC109072464;gene-LOC109074090;gene-LOC109087246;gene-LOC109087249	LOC109091540;LOC109067684;LOC109072463;LOC109072464;LOC109074090;LOC109087246;LOC109087249
7	GO:0019203	MF	carbohydrate phosphatase activity	7/1003	36/50059	6.38247366857E-6	0.000748258003908	gene-LOC109091540;gene-LOC109067684;gene-LOC109072463;gene-LOC109072464;gene-LOC109074090;gene-LOC109087246;gene-LOC109087249	LOC109091540;LOC109067684;LOC109072463;LOC109072464;LOC109074090;LOC109087246;LOC109087249
9	GO:0005793	CC	endoplasmic reticulum-Golgi intermediate compartment	9/1003	66/50059	6.68587683187E-6	0.000776766374989	gene-LOC109080115;gene-lman1;gene-LOC109095984;gene-LOC109083980;gene-LOC109087115;gene-LOC109077266;gene-LOC109061306;gene-LOC109048124;gene-LOC109077524	LOC109080115;lman1;LOC109095984;LOC109083980;LOC109087115;LOC109077266;LOC109061306;LOC109048124;LOC109077524
86	GO:0071702	BP	organic substance transport	86/1003	2598/50059	7.0208176847E-6	0.000801243051875	gene-LOC109057394;gene-LOC109091381;gene-LOC109077266;gene-LOC109079139;gene-LOC109057002;gene-LOC109066421;gene-LOC109108977;gene-LOC109052075;gene-LOC109090988;gene-LOC109108424;gene-slc26a5;gene-LOC109092469;gene-LOC109089236;gene-LOC109068254;gene-LOC109061084;gene-LOC109083980;gene-LOC109097454;gene-LOC109057789;gene-LOC109057787;gene-LOC109100869;gene-LOC109046265;gene-LOC109071474;gene-LOC…	LOC109057394;LOC109091381;LOC109077266;LOC109079139;LOC109057002;LOC109066421;LOC109108977;LOC109052075;LOC109090988;LOC109108424;slc26a5;LOC109092469;LOC109089236;LOC109068254;LOC109061084;LOC109083980;LOC109097454;LOC109057789;LOC109057787;LOC109100869;LOC109046265;LOC109071474;LOC109105771;LOC109087455;LOC109062899;LOC109080148;LOC109111073;LOC109057282;LOC109112792;LOC109048124;LOC109053165;L…
300	GO:0043229	CC	intracellular organelle	300/1003	11693/50059	6.98003793958E-6	0.000801243051875	gene-LOC109106965;gene-LOC109050670;gene-LOC109057394;gene-LOC109066558;gene-LOC109103773;gene-LOC109105791;gene-LOC109087874;gene-LOC109060789;gene-LOC109056452;gene-LOC109054122;gene-LOC109088212;gene-LOC109090024;gene-alg1;gene-LOC109069375;gene-LOC109062062;gene-LOC109047132;gene-LOC109046040;gene-LOC109048207;gene-LOC109111588;gene-LOC109077532;gene-LOC109061388;gene-LOC109080931;gene-LOC109…	LOC109106965;LOC109050670;LOC109057394;LOC109066558;LOC109103773;LOC109105791;LOC109087874;LOC109060789;LOC109056452;LOC109054122;LOC109088212;LOC109090024;alg1;LOC109069375;LOC109062062;LOC109047132;LOC109046040;LOC109048207;LOC109111588;LOC109077532;LOC109061388;LOC109080931;LOC109088196;LOC109107751;LOC109083790;LOC109063786;LOC109097196;gatm;elovl6;LOC109097193;LOC109062042;dnajc3;LOC10910897…
7	GO:0042446	BP	hormone biosynthetic process	7/1003	37/50059	7.73575397117E-6	0.000867480723584	gene-hsd17b3;gene-LOC109076128;gene-LOC109060443;gene-LOC109076067;gene-LOC109070220;gene-LOC109087327;gene-LOC109108087	hsd17b3;LOC109076128;LOC109060443;LOC109076067;LOC109070220;LOC109087327;LOC109108087
46	GO:0003690	MF	double-stranded DNA binding	46/1003	1130/50059	7.68824739472E-6	0.000867480723584	gene-LOC109066735;gene-LOC109054122;gene-LOC109054127;gene-LOC109059699;gene-LOC109054790;gene-LOC109051114;gene-LOC109060789;gene-LOC109069694;gene-LOC109073116;gene-LOC109050616;gene-LOC109069375;gene-LOC109087665;gene-LOC109045483;gene-LOC109070852;gene-LOC109091773;gene-LOC109111947;gene-LOC109083790;gene-LOC109111451;gene-LOC109062100;gene-foxa1;gene-LOC109104004;gene-LOC109090421;gene-LOC10…	LOC109066735;LOC109054122;LOC109054127;LOC109059699;LOC109054790;LOC109051114;LOC109060789;LOC109069694;LOC109073116;LOC109050616;LOC109069375;LOC109087665;LOC109045483;LOC109070852;LOC109091773;LOC109111947;LOC109083790;LOC109111451;LOC109062100;foxa1;LOC109104004;LOC109090421;LOC109053831;LOC109051193;LOC109091321;nfe2l1;LOC109082382;LOC109092344;LOC109049399;LOC109105684;nr1d2;LOC109098978;LOC…
13	GO:0019318	BP	hexose metabolic process	13/1003	145/50059	7.88152107672E-6	0.00087620772246	gene-LOC109063083;gene-LOC109091540;gene-LOC109067684;gene-LOC109072463;gene-LOC109072464;gene-serp1;gene-LOC109091645;gene-LOC109074090;gene-LOC109087246;gene-LOC109087249;gene-LOC109069362;gene-LOC109062640;gene-LOC109085906	LOC109063083;LOC109091540;LOC109067684;LOC109072463;LOC109072464;serp1;LOC109091645;LOC109074090;LOC109087246;LOC109087249;LOC109069362;LOC109062640;LOC109085906
76	GO:0031090	CC	organelle membrane	76/1003	2203/50059	7.96647193816E-6	0.000878082240295	gene-LOC109057394;gene-LOC109062182;gene-LOC109061084;gene-LOC109070137;gene-LOC109076645;gene-LOC109064793;gene-LOC109061306;gene-LOC109057327;gene-elovl6;gene-LOC109059225;gene-endog;gene-LOC109082957;gene-LOC109111840;gene-LOC109062062;gene-LOC109086981;gene-gatm;gene-LOC109111073;gene-LOC109103758;gene-LOC109079139;gene-LOC109108832;gene-LOC109067942;gene-LOC109086963;gene-LOC109104633;gene-L…	LOC109057394;LOC109062182;LOC109061084;LOC109070137;LOC109076645;LOC109064793;LOC109061306;LOC109057327;elovl6;LOC109059225;endog;LOC109082957;LOC109111840;LOC109062062;LOC109086981;gatm;LOC109111073;LOC109103758;LOC109079139;LOC109108832;LOC109067942;LOC109086963;LOC109104633;LOC109057002;LOC109072463;LOC109072464;LOC109046314;derl1;LOC109104627;LOC109087455;LOC109062042;LOC109095162;lman1;LOC10…
5	GO:0034620	BP	cellular response to unfolded protein	5/1003	15/50059	8.12435295312E-6	0.000881926908035	gene-LOC109074527;gene-LOC109076076;gene-LOC109066807;gene-LOC109066810;gene-LOC109094113	LOC109074527;LOC109076076;LOC109066807;LOC109066810;LOC109094113
6	GO:0008144	MF	drug binding	6/1003	25/50059	8.14908468481E-6	0.000881926908035	gene-LOC109058902;gene-LOC109058900;gene-fkbp4;gene-LOC109091013;gene-LOC109048971;gene-LOC109106346	LOC109058902;LOC109058900;fkbp4;LOC109091013;LOC109048971;LOC109106346
20	GO:0030097	BP	hemopoiesis	20/1003	321/50059	9.55360084744E-6	0.0010016523295	gene-LOC109069462;gene-LOC109056140;gene-LOC109073953;gene-LOC109093469;gene-LOC109050593;gene-LOC109050253;gene-LOC109092867;gene-LOC109104004;gene-LOC109066807;gene-LOC109093467;gene-LOC109083135;gene-LOC109066808;gene-LOC109091321;gene-LOC109079423;gene-LOC109055950;gene-LOC109091773;gene-LOC109071452;gene-LOC109085432;gene-LOC109066810;gene-LOC109090944	LOC109069462;LOC109056140;LOC109073953;LOC109093469;LOC109050593;LOC109050253;LOC109092867;LOC109104004;LOC109066807;LOC109093467;LOC109083135;LOC109066808;LOC109091321;LOC109079423;LOC109055950;LOC109091773;LOC109071452;LOC109085432;LOC109066810;LOC109090944
11	GO:0007030	BP	Golgi organization	11/1003	107/50059	1.06590199944E-5	0.00110853807941	gene-LOC109111073;gene-LOC109080115;gene-lman1;gene-LOC109095984;gene-LOC109083980;gene-LOC109087115;gene-LOC109077266;gene-LOC109061306;gene-LOC109048124;gene-LOC109077524;gene-vmp1	LOC109111073;LOC109080115;lman1;LOC109095984;LOC109083980;LOC109087115;LOC109077266;LOC109061306;LOC109048124;LOC109077524;vmp1
301	GO:0043226	CC	organelle	301/1003	11958/50059	1.16072894961E-5	0.00117864256175	gene-LOC109106965;gene-LOC109050670;gene-LOC109057394;gene-LOC109066558;gene-LOC109103773;gene-LOC109105791;gene-LOC109087874;gene-LOC109060789;gene-LOC109056452;gene-LOC109054122;gene-LOC109088212;gene-LOC109090024;gene-alg1;gene-LOC109069375;gene-LOC109062062;gene-LOC109047132;gene-LOC109046040;gene-LOC109048207;gene-LOC109111588;gene-LOC109077532;gene-LOC109061388;gene-LOC109080931;gene-LOC109…	LOC109106965;LOC109050670;LOC109057394;LOC109066558;LOC109103773;LOC109105791;LOC109087874;LOC109060789;LOC109056452;LOC109054122;LOC109088212;LOC109090024;alg1;LOC109069375;LOC109062062;LOC109047132;LOC109046040;LOC109048207;LOC109111588;LOC109077532;LOC109061388;LOC109080931;LOC109088196;LOC109107751;LOC109083790;LOC109063786;LOC109097196;gatm;elovl6;LOC109097193;LOC109062042;dnajc3;LOC10910897…
6	GO:0042026	BP	protein refolding	6/1003	27/50059	1.3162655924E-5	0.00130573546766	gene-LOC109074527;gene-LOC109066807;gene-LOC109076076;gene-LOC109048971;gene-LOC109066810;gene-LOC109094113	LOC109074527;LOC109066807;LOC109076076;LOC109048971;LOC109066810;LOC109094113
6	GO:0009409	BP	response to cold	6/1003	27/50059	1.3162655924E-5	0.00130573546766	gene-LOC109105684;gene-LOC109055318;gene-LOC109105682;gene-LOC109053681;gene-LOC109105813;gene-LOC109073224	LOC109105684;LOC109055318;LOC109105682;LOC109053681;LOC109105813;LOC109073224
69	GO:0043565	MF	sequence-specific DNA binding	69/1003	1993/50059	1.3047764269E-5	0.00130573546766	gene-LOC109066735;gene-LOC109074678;gene-LOC109054127;gene-LOC109059699;gene-LOC109054790;gene-LOC109051114;gene-LOC109060789;gene-LOC109069694;gene-LOC109073116;gene-LOC109096293;gene-LOC109054122;gene-LOC109092344;gene-LOC109050616;gene-LOC109108706;gene-LOC109069375;gene-LOC109071452;gene-LOC109087665;gene-LOC109064881;gene-LOC109045483;gene-LOC109083790;gene-LOC109070852;gene-LOC109091773;gen…	LOC109066735;LOC109074678;LOC109054127;LOC109059699;LOC109054790;LOC109051114;LOC109060789;LOC109069694;LOC109073116;LOC109096293;LOC109054122;LOC109092344;LOC109050616;LOC109108706;LOC109069375;LOC109071452;LOC109087665;LOC109064881;LOC109045483;LOC109083790;LOC109070852;LOC109091773;LOC109111947;LOC109103872;LOC109071642;LOC109111451;LOC109062100;foxa1;LOC109104004;LOC109090421;LOC109053831;LOC…
24	GO:0005506	MF	iron ion binding	24/1003	444/50059	1.4141263912E-5	0.00139210488098	gene-LOC109050670;gene-LOC109055235;gene-LOC109048049;gene-LOC109088085;gene-LOC109048207;gene-LOC109083855;gene-LOC109061668;gene-LOC109088196;gene-LOC109048372;gene-LOC109076686;gene-LOC109057669;gene-LOC109088195;gene-LOC109050665;gene-LOC109054340;gene-miox;gene-LOC109056383;gene-LOC109079428;gene-LOC109102095;gene-LOC109111371;gene-LOC109064940;gene-LOC109064941;gene-LOC109081405;gene-LOC109…	LOC109050670;LOC109055235;LOC109048049;LOC109088085;LOC109048207;LOC109083855;LOC109061668;LOC109088196;LOC109048372;LOC109076686;LOC109057669;LOC109088195;LOC109050665;LOC109054340;miox;LOC109056383;LOC109079428;LOC109102095;LOC109111371;LOC109064940;LOC109064941;LOC109081405;LOC109081406;LOC109076081
7	GO:0046364	BP	monosaccharide biosynthetic process	7/1003	41/50059	1.57559708709E-5	0.00153931060872	gene-LOC109072463;gene-rgn;gene-LOC109063083;gene-LOC109072464;gene-LOC109068127;gene-LOC109087246;gene-LOC109087249	LOC109072463;rgn;LOC109063083;LOC109072464;LOC109068127;LOC109087246;LOC109087249
5	GO:0044183	MF	protein folding chaperone	5/1003	17/50059	1.61921142804E-5	0.0015700263591	gene-LOC109074527;gene-LOC109076076;gene-LOC109066807;gene-LOC109066810;gene-LOC109094113	LOC109074527;LOC109076076;LOC109066807;LOC109066810;LOC109094113
29	GO:0070887	BP	cellular response to chemical stimulus	29/1003	594/50059	1.87642200479E-5	0.00180584613237	gene-LOC109059958;gene-LOC109076076;gene-LOC109060789;gene-LOC109063875;gene-LOC109069375;gene-LOC109066807;gene-LOC109076179;gene-LOC109070852;gene-LOC109112433;gene-LOC109097196;gene-LOC109097193;gene-LOC109090421;gene-lman1;gene-LOC109055890;gene-LOC109066354;gene-LOC109060824;gene-LOC109060510;gene-LOC109094113;gene-nfe2l1;gene-LOC109049667;gene-LOC109064899;gene-LOC109066810;gene-LOC10907452…	LOC109059958;LOC109076076;LOC109060789;LOC109063875;LOC109069375;LOC109066807;LOC109076179;LOC109070852;LOC109112433;LOC109097196;LOC109097193;LOC109090421;lman1;LOC109055890;LOC109066354;LOC109060824;LOC109060510;LOC109094113;nfe2l1;LOC109049667;LOC109064899;LOC109066810;LOC109074527;LOC109093332;LOC109063083;LOC109112429;LOC109087115;LOC109094710;prkrip1
45	GO:0051172	BP	negative regulation of nitrogen compound metabolic process	45/1003	1126/50059	1.9774047935E-5	0.00187504501596	gene-LOC109085545;gene-serpinf1;gene-LOC109074678;gene-LOC109054790;gene-LOC109060789;gene-LOC109071452;gene-LOC109102876;gene-LOC109068760;gene-LOC109111947;gene-LOC109047669;gene-LOC109047385;gene-LOC109092867;gene-LOC109112001;gene-LOC109104004;gene-LOC109090421;gene-LOC109051193;gene-LOC109091321;gene-LOC109091773;gene-LOC109055626;gene-LOC109066735;gene-LOC109068084;gene-LOC109105684;gene-nr…	LOC109085545;serpinf1;LOC109074678;LOC109054790;LOC109060789;LOC109071452;LOC109102876;LOC109068760;LOC109111947;LOC109047669;LOC109047385;LOC109092867;LOC109112001;LOC109104004;LOC109090421;LOC109051193;LOC109091321;LOC109091773;LOC109055626;LOC109066735;LOC109068084;LOC109105684;nr1d2;LOC109098978;LOC109105682;LOC109051558;LOC109049399;LOC109056109;LOC109102219;LOC109055950;LOC109044924;LOC1090…
9	GO:0031418	MF	L-ascorbic acid binding	9/1003	76/50059	2.15308683922E-5	0.00202673050208	gene-LOC109088195;gene-LOC109088196;gene-LOC109048372;gene-LOC109054340;gene-LOC109102095;gene-LOC109076686;gene-LOC109048049;gene-LOC109079428;gene-LOC109048207	LOC109088195;LOC109088196;LOC109048372;LOC109054340;LOC109102095;LOC109076686;LOC109048049;LOC109079428;LOC109048207
5	GO:0002020	MF	protease binding	5/1003	18/50059	2.20494590526E-5	0.0020605059706	gene-LOC109090024;gene-LOC109105957;gene-LOC109100820;gene-derl1;gene-LOC109106643	LOC109090024;LOC109105957;LOC109100820;derl1;LOC109106643
62	GO:0006357	BP	regulation of transcription by RNA polymerase II	62/1003	1757/50059	2.63160370568E-5	0.00240689087862	gene-LOC109092344;gene-LOC109066735;gene-LOC109074678;gene-LOC109054127;gene-LOC109105684;gene-LOC109059699;gene-LOC109054790;gene-LOC109060789;gene-LOC109068513;gene-LOC109073116;gene-LOC109054122;gene-LOC109082957;gene-LOC109112001;gene-LOC109069375;gene-LOC109071452;gene-LOC109064881;gene-LOC109102876;gene-LOC109045483;gene-LOC109080933;gene-LOC109070852;gene-LOC109080931;gene-LOC109083790;gen…	LOC109092344;LOC109066735;LOC109074678;LOC109054127;LOC109105684;LOC109059699;LOC109054790;LOC109060789;LOC109068513;LOC109073116;LOC109054122;LOC109082957;LOC109112001;LOC109069375;LOC109071452;LOC109064881;LOC109102876;LOC109045483;LOC109080933;LOC109070852;LOC109080931;LOC109083790;LOC109108959;LOC109111451;LOC109107104;LOC109105682;LOC109062100;foxa1;LOC109104004;LOC109090421;LOC109051193;LOC…
10	GO:0042445	BP	hormone metabolic process	10/1003	98/50059	2.84579090504E-5	0.00258445912052	gene-hsd17b3;gene-LOC109076128;gene-LOC109060443;gene-LOC109113396;gene-LOC109076067;gene-LOC109070220;gene-LOC109052536;gene-LOC109087327;gene-LOC109072076;gene-LOC109108087	hsd17b3;LOC109076128;LOC109060443;LOC109113396;LOC109076067;LOC109070220;LOC109052536;LOC109087327;LOC109072076;LOC109108087
13	GO:0004867	MF	serine-type endopeptidase inhibitor activity	13/1003	164/50059	2.94783454957E-5	0.0026584107938	gene-LOC109068760;gene-serpinf1;gene-LOC109063183;gene-itih2;gene-itih3;gene-LOC109103942;gene-LOC109109864;gene-LOC109056694;gene-LOC109097437;gene-LOC109056109;gene-LOC109113765;gene-LOC109059226;gene-LOC109059223	LOC109068760;serpinf1;LOC109063183;itih2;itih3;LOC109103942;LOC109109864;LOC109056694;LOC109097437;LOC109056109;LOC109113765;LOC109059226;LOC109059223
4	GO:0046822	BP	regulation of nucleocytoplasmic transport	4/1003	10/50059	3.05544812869E-5	0.00271745234949	gene-LOC109052075;gene-LOC109105273;gene-LOC109054223;gene-LOC109091932	LOC109052075;LOC109105273;LOC109054223;LOC109091932
17	GO:0046943	MF	carboxylic acid transmembrane transporter activity	17/1003	266/50059	3.15896689096E-5	0.00279027650861	gene-LOC109079139;gene-LOC109079168;gene-LOC109108424;gene-LOC109092450;gene-LOC109058911;gene-slc26a5;gene-LOC109092469;gene-LOC109066421;gene-LOC109084983;gene-LOC109052026;gene-LOC109084994;gene-LOC109094615;gene-LOC109057524;gene-LOC109093942;gene-slc38a4;gene-LOC109058467;gene-LOC109091019	LOC109079139;LOC109079168;LOC109108424;LOC109092450;LOC109058911;slc26a5;LOC109092469;LOC109066421;LOC109084983;LOC109052026;LOC109084994;LOC109094615;LOC109057524;LOC109093942;slc38a4;LOC109058467;LOC109091019
17	GO:0005342	MF	organic acid transmembrane transporter activity	17/1003	268/50059	3.47132404489E-5	0.00304531937979	gene-LOC109079139;gene-LOC109079168;gene-LOC109108424;gene-LOC109092450;gene-LOC109058911;gene-slc26a5;gene-LOC109092469;gene-LOC109066421;gene-LOC109084983;gene-LOC109052026;gene-LOC109084994;gene-LOC109094615;gene-LOC109057524;gene-LOC109093942;gene-slc38a4;gene-LOC109058467;gene-LOC109091019	LOC109079139;LOC109079168;LOC109108424;LOC109092450;LOC109058911;slc26a5;LOC109092469;LOC109066421;LOC109084983;LOC109052026;LOC109084994;LOC109094615;LOC109057524;LOC109093942;slc38a4;LOC109058467;LOC109091019
9	GO:0005798	CC	Golgi-associated vesicle	9/1003	81/50059	3.60695505676E-5	0.00314292516298	gene-LOC109080115;gene-lman1;gene-LOC109095984;gene-LOC109083980;gene-LOC109087115;gene-LOC109077266;gene-LOC109061306;gene-LOC109048124;gene-LOC109077524	LOC109080115;lman1;LOC109095984;LOC109083980;LOC109087115;LOC109077266;LOC109061306;LOC109048124;LOC109077524
5	GO:0005537	MF	mannose binding	5/1003	20/50059	3.85925436032E-5	0.00334019759937	gene-LOC109080115;gene-lman1;gene-LOC109045966;gene-LOC109077524;gene-LOC109087115	LOC109080115;lman1;LOC109045966;LOC109077524;LOC109087115
33	GO:0000977	MF	RNA polymerase II transcription regulatory region sequence-specific DNA binding	33/1003	760/50059	3.97805163496E-5	0.0034200635923	gene-LOC109054122;gene-LOC109054127;gene-LOC109059699;gene-LOC109054790;gene-LOC109060789;gene-LOC109073116;gene-LOC109045483;gene-LOC109111947;gene-LOC109083790;gene-LOC109111451;gene-LOC109062100;gene-LOC109069694;gene-LOC109104004;gene-LOC109090421;gene-LOC109051193;gene-LOC109091321;gene-LOC109082382;gene-LOC109092344;gene-LOC109049399;gene-LOC109105684;gene-nr1d2;gene-LOC109105682;gene-LOC10…	LOC109054122;LOC109054127;LOC109059699;LOC109054790;LOC109060789;LOC109073116;LOC109045483;LOC109111947;LOC109083790;LOC109111451;LOC109062100;LOC109069694;LOC109104004;LOC109090421;LOC109051193;LOC109091321;LOC109082382;LOC109092344;LOC109049399;LOC109105684;nr1d2;LOC109105682;LOC109051558;LOC109057068;LOC109093463;LOC109073224;LOC109091773;LOC109090514;LOC109090513;LOC109089358;LOC109087170;LOC…
46	GO:0031324	BP	negative regulation of cellular metabolic process	46/1003	1208/50059	4.10562702168E-5	0.00350636861401	gene-LOC109085545;gene-serpinf1;gene-LOC109074678;gene-LOC109054790;gene-LOC109060789;gene-LOC109071452;gene-LOC109102876;gene-LOC109068760;gene-LOC109111947;gene-LOC109047669;gene-LOC109047385;gene-LOC109092867;gene-LOC109112001;gene-LOC109104004;gene-LOC109090421;gene-LOC109051193;gene-LOC109091321;gene-LOC109091773;gene-LOC109055626;gene-ankle2;gene-LOC109068084;gene-LOC109105684;gene-nr1d2;ge…	LOC109085545;serpinf1;LOC109074678;LOC109054790;LOC109060789;LOC109071452;LOC109102876;LOC109068760;LOC109111947;LOC109047669;LOC109047385;LOC109092867;LOC109112001;LOC109104004;LOC109090421;LOC109051193;LOC109091321;LOC109091773;LOC109055626;ankle2;LOC109068084;LOC109105684;nr1d2;LOC109098978;LOC109105682;LOC109051558;LOC109049399;LOC109056109;LOC109102219;LOC109055950;LOC109044924;LOC109073224;…
8	GO:0008286	BP	insulin receptor signaling pathway	8/1003	64/50059	4.14666716136E-5	0.00351811971796	gene-LOC109093374;gene-LOC109074678;gene-LOC109109299;gene-LOC109090177;gene-LOC109095023;gene-LOC109087913;gene-LOC109055950;gene-LOC109071452	LOC109093374;LOC109074678;LOC109109299;LOC109090177;LOC109095023;LOC109087913;LOC109055950;LOC109071452
14	GO:0033993	BP	response to lipid	14/1003	194/50059	4.18499252159E-5	0.00352742899075	gene-LOC109059958;gene-nr1d2;gene-LOC109089358;gene-LOC109054790;gene-LOC109063083;gene-LOC109062100;gene-LOC109051558;gene-LOC109090421;gene-LOC109051193;gene-LOC109098115;gene-LOC109103807;gene-LOC109063875;gene-LOC109060789;gene-LOC109076179	LOC109059958;nr1d2;LOC109089358;LOC109054790;LOC109063083;LOC109062100;LOC109051558;LOC109090421;LOC109051193;LOC109098115;LOC109103807;LOC109063875;LOC109060789;LOC109076179
70	GO:0006950	BP	response to stress	70/1003	2098/50059	4.26173495246E-5	0.00356878791863	gene-LOC109055318;gene-LOC109069779;gene-LOC109076076;gene-neil1;gene-LOC109105682;gene-LOC109063884;gene-LOC109110311;gene-LOC109078278;gene-derl1;gene-LOC109071474;gene-LOC109051363;gene-LOC109069375;gene-LOC109093827;gene-LOC109066807;gene-LOC109071452;gene-LOC109045483;gene-LOC109070852;gene-LOC109105957;gene-LOC109113436;gene-LOC109086983;gene-tmem129;gene-LOC109066810;gene-LOC109055950;gene…	LOC109055318;LOC109069779;LOC109076076;neil1;LOC109105682;LOC109063884;LOC109110311;LOC109078278;derl1;LOC109071474;LOC109051363;LOC109069375;LOC109093827;LOC109066807;LOC109071452;LOC109045483;LOC109070852;LOC109105957;LOC109113436;LOC109086983;tmem129;LOC109066810;LOC109055950;LOC109097196;LOC109097193;LOC109045786;LOC109080148;LOC109095162;oxsr1;pdia4;LOC109076179;LOC109047693;LOC109111922;LOC…
4	GO:0050309	MF	sugar-terminal-phosphatase activity	4/1003	11/50059	4.72506304428E-5	0.00390605211661	gene-LOC109087249;gene-LOC109072463;gene-LOC109072464;gene-LOC109087246	LOC109087249;LOC109072463;LOC109072464;LOC109087246
4	GO:0004346	MF	glucose-6-phosphatase activity	4/1003	11/50059	4.72506304428E-5	0.00390605211661	gene-LOC109087249;gene-LOC109072463;gene-LOC109072464;gene-LOC109087246	LOC109087249;LOC109072463;LOC109072464;LOC109087246
20	GO:0048534	BP	hematopoietic or lymphoid organ development	20/1003	363/50059	5.4830819882E-5	0.00444715882515	gene-LOC109069462;gene-LOC109056140;gene-LOC109073953;gene-LOC109093469;gene-LOC109050593;gene-LOC109050253;gene-LOC109092867;gene-LOC109104004;gene-LOC109066807;gene-LOC109093467;gene-LOC109083135;gene-LOC109066808;gene-LOC109091321;gene-LOC109079423;gene-LOC109055950;gene-LOC109091773;gene-LOC109071452;gene-LOC109085432;gene-LOC109066810;gene-LOC109090944	LOC109069462;LOC109056140;LOC109073953;LOC109093469;LOC109050593;LOC109050253;LOC109092867;LOC109104004;LOC109066807;LOC109093467;LOC109083135;LOC109066808;LOC109091321;LOC109079423;LOC109055950;LOC109091773;LOC109071452;LOC109085432;LOC109066810;LOC109090944
15	GO:0030162	BP	regulation of proteolysis	15/1003	226/50059	5.9110493125E-5	0.00476430574588	gene-LOC109068760;gene-serpinf1;gene-LOC109063183;gene-LOC109099493;gene-LOC109106894;gene-LOC109072368;gene-LOC109053234;gene-LOC109056109;gene-LOC109068084;gene-LOC109094615;gene-LOC109109994;gene-LOC109058612;gene-LOC109110010;gene-LOC109072154;gene-LOC109111588	LOC109068760;serpinf1;LOC109063183;LOC109099493;LOC109106894;LOC109072368;LOC109053234;LOC109056109;LOC109068084;LOC109094615;LOC109109994;LOC109058612;LOC109110010;LOC109072154;LOC109111588
27	GO:0006955	BP	immune response	27/1003	579/50059	6.39294034242E-5	0.00512070550657	gene-LOC109056635;gene-LOC109051363;gene-LOC109059056;gene-LOC109056743;gene-LOC109051602;gene-LOC109076179;gene-LOC109105771;gene-LOC109052954;gene-LOC109052693;gene-c8b;gene-LOC109057473;gene-LOC109074232;gene-LOC109052426;gene-LOC109052424;gene-LOC109063773;gene-LOC109049154;gene-LOC109099058;gene-LOC109061229;gene-LOC109060118;gene-LOC109072416;gene-LOC109072728;gene-LOC109072608;gene-LOC1090…	LOC109056635;LOC109051363;LOC109059056;LOC109056743;LOC109051602;LOC109076179;LOC109105771;LOC109052954;LOC109052693;c8b;LOC109057473;LOC109074232;LOC109052426;LOC109052424;LOC109063773;LOC109049154;LOC109099058;LOC109061229;LOC109060118;LOC109072416;LOC109072728;LOC109072608;LOC109052328;LOC109052108;LOC109064723;LOC109060361;LOC109044888
12	GO:0072330	BP	monocarboxylic acid biosynthetic process	12/1003	153/50059	6.5503114915E-5	0.00521437141941	gene-LOC109049010;gene-LOC109066849;gene-LOC109048624;gene-gatm;gene-elovl6;gene-LOC109058467;gene-LOC109112265;gene-LOC109063766;gene-LOC109056383;gene-LOC109079315;gene-LOC109070558;gene-LOC109081381	LOC109049010;LOC109066849;LOC109048624;gatm;elovl6;LOC109058467;LOC109112265;LOC109063766;LOC109056383;LOC109079315;LOC109070558;LOC109081381
10	GO:0001227	MF	DNA-binding transcription repressor activity, RNA polymerase II-specific	10/1003	109/50059	7.11169139903E-5	0.00559221782206	gene-LOC109105684;gene-LOC109105682;gene-LOC109089358;gene-LOC109054790;gene-LOC109069694;gene-zbtb16;gene-LOC109091321;gene-LOC109082382;gene-LOC109073224;gene-LOC109098115	LOC109105684;LOC109105682;LOC109089358;LOC109054790;LOC109069694;zbtb16;LOC109091321;LOC109082382;LOC109073224;LOC109098115
10	GO:0001217	MF	DNA-binding transcription repressor activity	10/1003	109/50059	7.11169139903E-5	0.00559221782206	gene-LOC109105684;gene-LOC109105682;gene-LOC109089358;gene-LOC109054790;gene-LOC109069694;gene-zbtb16;gene-LOC109091321;gene-LOC109082382;gene-LOC109073224;gene-LOC109098115	LOC109105684;LOC109105682;LOC109089358;LOC109054790;LOC109069694;zbtb16;LOC109091321;LOC109082382;LOC109073224;LOC109098115
9	GO:0008536	MF	Ran GTPase binding	9/1003	89/50059	7.62283213499E-5	0.00595782080078	gene-LOC109105225;gene-LOC109106135;gene-LOC109062899;gene-LOC109068254;gene-LOC109054223;gene-LOC109086639;gene-LOC109052075;gene-LOC109105273;gene-LOC109091932	LOC109105225;LOC109106135;LOC109062899;LOC109068254;LOC109054223;LOC109086639;LOC109052075;LOC109105273;LOC109091932
5	GO:0035967	BP	cellular response to topologically incorrect protein	5/1003	23/50059	7.96838877058E-5	0.00615331386739	gene-LOC109074527;gene-LOC109076076;gene-LOC109066807;gene-LOC109066810;gene-LOC109094113	LOC109074527;LOC109076076;LOC109066807;LOC109066810;LOC109094113
13	GO:0001889	BP	liver development	13/1003	181/50059	8.16596254854E-5	0.0062683483944	gene-LOC109111451;gene-LOC109092702;gene-LOC109094710;gene-LOC109109184;gene-LOC109087170;gene-LOC109093467;gene-LOC109091321;gene-LOC109079315;gene-cunh6orf58;gene-LOC109057316;gene-LOC109092344;gene-LOC109093469;gene-LOC109111588	LOC109111451;LOC109092702;LOC109094710;LOC109109184;LOC109087170;LOC109093467;LOC109091321;LOC109079315;cunh6orf58;LOC109057316;LOC109092344;LOC109093469;LOC109111588
27	GO:0009628	BP	response to abiotic stimulus	27/1003	590/50059	8.31051992397E-5	0.00634156597275	gene-LOC109066735;gene-LOC109055318;gene-LOC109076076;gene-LOC109105813;gene-LOC109060789;gene-LOC109078278;gene-LOC109071452;gene-LOC109086983;gene-LOC109097196;gene-LOC109097193;gene-LOC109090421;gene-LOC109063884;gene-LOC109047693;gene-LOC109105684;gene-LOC109074527;gene-LOC109098978;gene-LOC109105682;gene-LOC109062822;gene-LOC109105509;gene-LOC109068254;gene-LOC109055950;gene-LOC109073224;gen…	LOC109066735;LOC109055318;LOC109076076;LOC109105813;LOC109060789;LOC109078278;LOC109071452;LOC109086983;LOC109097196;LOC109097193;LOC109090421;LOC109063884;LOC109047693;LOC109105684;LOC109074527;LOC109098978;LOC109105682;LOC109062822;LOC109105509;LOC109068254;LOC109055950;LOC109073224;LOC109055495;LOC109108724;LOC109047468;LOC109049576;LOC109053681
7	GO:0009620	BP	response to fungus	7/1003	53/50059	8.77040390465E-5	0.00659346953177	gene-LOC109074527;gene-LOC109076076;gene-LOC109066874;gene-LOC109095106;gene-LOC109083342;gene-LOC109105273;gene-LOC109064824	LOC109074527;LOC109076076;LOC109066874;LOC109095106;LOC109083342;LOC109105273;LOC109064824
8	GO:0030968	BP	endoplasmic reticulum unfolded protein response	8/1003	72/50059	9.74165031555E-5	0.0072617527439	gene-LOC109074527;gene-LOC109105957;gene-LOC109076076;gene-serp1;gene-derl1;gene-LOC109106643;gene-LOC109069362;gene-LOC109045483	LOC109074527;LOC109105957;LOC109076076;serp1;derl1;LOC109106643;LOC109069362;LOC109045483
4	GO:0000056	BP	ribosomal small subunit export from nucleus	4/1003	13/50059	9.91493944699E-5	0.0073484516729	gene-LOC109052075;gene-LOC109105273;gene-LOC109054223;gene-LOC109091932	LOC109052075;LOC109105273;LOC109054223;LOC109091932
12	GO:0030176	CC	integral component of endoplasmic reticulum membrane	12/1003	162/50059	0.000113289518201	0.00834846643838	gene-LOC109105957;gene-LOC109049010;gene-LOC109048624;gene-LOC109062399;gene-LOC109062388;gene-LOC109091044;gene-derl1;gene-elovl6;gene-alg3;gene-LOC109106643;gene-LOC109095162;gene-LOC109090988	LOC109105957;LOC109049010;LOC109048624;LOC109062399;LOC109062388;LOC109091044;derl1;elovl6;alg3;LOC109106643;LOC109095162;LOC109090988
5	GO:0030212	BP	hyaluronan metabolic process	5/1003	25/50059	0.000121706965133	0.00891780126338	gene-LOC109113765;gene-LOC109109864;gene-itih2;gene-itih3;gene-LOC109056694	LOC109113765;LOC109109864;itih2;itih3;LOC109056694
9	GO:0005200	MF	structural constituent of cytoskeleton	9/1003	95/50059	0.000126674485536	0.00917749531166	gene-LOC109101654;gene-LOC109063786;gene-LOC109052507;gene-LOC109095101;gene-LOC109095102;gene-LOC109066109;gene-LOC109049213;gene-LOC109062349;gene-LOC109063789	LOC109101654;LOC109063786;LOC109052507;LOC109095101;LOC109095102;LOC109066109;LOC109049213;LOC109062349;LOC109063789
10	GO:0005759	CC	mitochondrial matrix	10/1003	118/50059	0.000138369850371	0.00991343105772	gene-LOC109111343;gene-LOC109066807;gene-LOC109095080;gene-LOC109066468;gene-LOC109061174;gene-LOC109066354;gene-LOC109046487;gene-LOC109060510;gene-LOC109066810;gene-LOC109095079	LOC109111343;LOC109066807;LOC109095080;LOC109066468;LOC109061174;LOC109066354;LOC109046487;LOC109060510;LOC109066810;LOC109095079
19	GO:1901615	BP	organic hydroxy compound metabolic process	19/1003	360/50059	0.000145487151465	0.0103263801584	gene-hsd17b3;gene-LOC109110224;gene-nus1;gene-LOC109061174;gene-LOC109052553;gene-LOC109113396;gene-LOC109063083;gene-ip6k2;gene-miox;gene-LOC109058467;gene-LOC109056452;gene-LOC109093219;gene-LOC109056383;gene-gch1;gene-LOC109065449;gene-LOC109052536;gene-LOC109108996;gene-LOC109072076;gene-LOC109091102	hsd17b3;LOC109110224;nus1;LOC109061174;LOC109052553;LOC109113396;LOC109063083;ip6k2;miox;LOC109058467;LOC109056452;LOC109093219;LOC109056383;gch1;LOC109065449;LOC109052536;LOC109108996;LOC109072076;LOC109091102
22	GO:0000122	BP	negative regulation of transcription by RNA polymerase II	22/1003	452/50059	0.000145735203849	0.0103263801584	gene-LOC109066735;gene-LOC109074678;gene-LOC109054790;gene-LOC109060789;gene-LOC109071452;gene-LOC109102876;gene-LOC109104004;gene-LOC109090421;gene-LOC109051193;gene-LOC109091321;gene-LOC109091773;gene-LOC109055626;gene-LOC109105684;gene-nr1d2;gene-LOC109098978;gene-LOC109105682;gene-LOC109051558;gene-LOC109055950;gene-LOC109073224;gene-LOC109069563;gene-LOC109089358;gene-LOC109098115	LOC109066735;LOC109074678;LOC109054790;LOC109060789;LOC109071452;LOC109102876;LOC109104004;LOC109090421;LOC109051193;LOC109091321;LOC109091773;LOC109055626;LOC109105684;nr1d2;LOC109098978;LOC109105682;LOC109051558;LOC109055950;LOC109073224;LOC109069563;LOC109089358;LOC109098115
3	GO:1900003	BP	regulation of serine-type endopeptidase activity	3/1003	6/50059	0.000153307336725	0.0106867644022	gene-LOC109099493;gene-LOC109072368;gene-LOC109058612	LOC109099493;LOC109072368;LOC109058612
3	GO:1902571	BP	regulation of serine-type peptidase activity	3/1003	6/50059	0.000153307336725	0.0106867644022	gene-LOC109099493;gene-LOC109072368;gene-LOC109058612	LOC109099493;LOC109072368;LOC109058612
3	GO:0031434	MF	mitogen-activated protein kinase kinase binding	3/1003	6/50059	0.000153307336725	0.0106867644022	gene-LOC109109994;gene-LOC109110010;gene-LOC109111588	LOC109109994;LOC109110010;LOC109111588
12	GO:0031227	CC	intrinsic component of endoplasmic reticulum membrane	12/1003	168/50059	0.00015963744907	0.0110681964689	gene-LOC109105957;gene-LOC109049010;gene-LOC109048624;gene-LOC109062399;gene-LOC109062388;gene-LOC109091044;gene-derl1;gene-elovl6;gene-alg3;gene-LOC109106643;gene-LOC109095162;gene-LOC109090988	LOC109105957;LOC109049010;LOC109048624;LOC109062399;LOC109062388;LOC109091044;derl1;elovl6;alg3;LOC109106643;LOC109095162;LOC109090988
8	GO:0045861	BP	negative regulation of proteolysis	8/1003	79/50059	0.000187789507341	0.0128134046914	gene-LOC109068760;gene-serpinf1;gene-LOC109063183;gene-LOC109106894;gene-LOC109056109;gene-LOC109068084;gene-LOC109094615;gene-LOC109072154	LOC109068760;serpinf1;LOC109063183;LOC109106894;LOC109056109;LOC109068084;LOC109094615;LOC109072154
178	GO:0005634	CC	nucleus	178/1003	6828/50059	0.000233937575133	0.0158782050996	gene-LOC109106965;gene-LOC109103773;gene-LOC109087874;gene-LOC109060789;gene-LOC109074678;gene-LOC109090024;gene-LOC109069375;gene-LOC109046040;gene-LOC109111588;gene-LOC109080933;gene-LOC109061388;gene-LOC109080931;gene-LOC109107751;gene-LOC109083790;gene-LOC109062899;gene-LOC109083342;gene-LOC109052075;gene-LOC109064663;gene-LOC109060824;gene-LOC109091660;gene-LOC109046089;gene-LOC109052384;gen…	LOC109106965;LOC109103773;LOC109087874;LOC109060789;LOC109074678;LOC109090024;LOC109069375;LOC109046040;LOC109111588;LOC109080933;LOC109061388;LOC109080931;LOC109107751;LOC109083790;LOC109062899;LOC109083342;LOC109052075;LOC109064663;LOC109060824;LOC109091660;LOC109046089;LOC109052384;LOC109075440;nr1d2;LOC109054179;LOC109067835;LOC109066609;LOC109053275;LOC109051558;LOC109057068;LOC109068254;LOC…
65	GO:0071705	BP	nitrogen compound transport	65/1003	2025/50059	0.000244140764097	0.0164839753602	gene-LOC109101234;gene-LOC109057394;gene-LOC109113104;gene-LOC109066847;gene-LOC109086639;gene-LOC109068350;gene-LOC109091932;gene-LOC109077266;gene-LOC109046265;gene-slc3a2;gene-LOC109071474;gene-LOC109112844;gene-nup133;gene-LOC109056743;gene-LOC109076132;gene-LOC109108671;gene-LOC109105771;gene-LOC109079139;gene-LOC109049015;gene-LOC109057002;gene-LOC109062399;gene-LOC109070137;gene-LOC1090648…	LOC109101234;LOC109057394;LOC109113104;LOC109066847;LOC109086639;LOC109068350;LOC109091932;LOC109077266;LOC109046265;slc3a2;LOC109071474;LOC109112844;nup133;LOC109056743;LOC109076132;LOC109108671;LOC109105771;LOC109079139;LOC109049015;LOC109057002;LOC109062399;LOC109070137;LOC109064824;LOC109087455;LOC109062899;LOC109080148;LOC109052075;sec61a1;LOC109065711;LOC109065714;LOC109090988;LOC109111073;…
33	GO:2000113	BP	negative regulation of cellular macromolecule biosynthetic process	33/1003	835/50059	0.000252985657558	0.0168170259787	gene-LOC109085545;gene-LOC109066735;gene-LOC109074678;gene-LOC109054790;gene-LOC109060789;gene-LOC109071452;gene-LOC109102876;gene-LOC109111947;gene-LOC109047385;gene-LOC109112001;gene-LOC109104004;gene-LOC109090421;gene-LOC109051193;gene-LOC109091321;gene-LOC109091773;gene-LOC109055626;gene-LOC109105684;gene-nr1d2;gene-LOC109098978;gene-LOC109105682;gene-LOC109051558;gene-LOC109049399;gene-LOC10…	LOC109085545;LOC109066735;LOC109074678;LOC109054790;LOC109060789;LOC109071452;LOC109102876;LOC109111947;LOC109047385;LOC109112001;LOC109104004;LOC109090421;LOC109051193;LOC109091321;LOC109091773;LOC109055626;LOC109105684;nr1d2;LOC109098978;LOC109105682;LOC109051558;LOC109049399;LOC109108134;LOC109102219;LOC109055950;LOC109044924;LOC109073224;LOC109069563;LOC109047392;LOC109089056;itm2b;LOC1090893…
33	GO:0010558	BP	negative regulation of macromolecule biosynthetic process	33/1003	835/50059	0.000252985657558	0.0168170259787	gene-LOC109085545;gene-LOC109066735;gene-LOC109074678;gene-LOC109054790;gene-LOC109060789;gene-LOC109071452;gene-LOC109102876;gene-LOC109111947;gene-LOC109047385;gene-LOC109112001;gene-LOC109104004;gene-LOC109090421;gene-LOC109051193;gene-LOC109091321;gene-LOC109091773;gene-LOC109055626;gene-LOC109105684;gene-nr1d2;gene-LOC109098978;gene-LOC109105682;gene-LOC109051558;gene-LOC109049399;gene-LOC10…	LOC109085545;LOC109066735;LOC109074678;LOC109054790;LOC109060789;LOC109071452;LOC109102876;LOC109111947;LOC109047385;LOC109112001;LOC109104004;LOC109090421;LOC109051193;LOC109091321;LOC109091773;LOC109055626;LOC109105684;nr1d2;LOC109098978;LOC109105682;LOC109051558;LOC109049399;LOC109108134;LOC109102219;LOC109055950;LOC109044924;LOC109073224;LOC109069563;LOC109047392;LOC109089056;itm2b;LOC1090893…
3	GO:1904059	BP	regulation of locomotor rhythm	3/1003	7/50059	0.000264280103215	0.0173885520973	gene-LOC109089358;gene-LOC109054790;gene-LOC109098115	LOC109089358;LOC109054790;LOC109098115
5	GO:0033157	BP	regulation of intracellular protein transport	5/1003	30/50059	0.000300480377099	0.0195295751992	gene-LOC109052075;gene-LOC109053826;gene-LOC109105273;gene-LOC109054223;gene-LOC109091932	LOC109052075;LOC109053826;LOC109105273;LOC109054223;LOC109091932
6	GO:0071391	BP	cellular response to estrogen stimulus	6/1003	46/50059	0.000301363637146	0.0195295751992	gene-LOC109112433;gene-lman1;gene-LOC109112429;gene-LOC109087115;gene-LOC109094710;gene-LOC109064899	LOC109112433;lman1;LOC109112429;LOC109087115;LOC109094710;LOC109064899
23	GO:0016705	MF	oxidoreductase activity, acting on paired donors, with incorporation or reduction of molecular oxygen	23/1003	504/50059	0.000298912546301	0.0195295751992	gene-LOC109050670;gene-LOC109055235;gene-LOC109048049;gene-LOC109088085;gene-LOC109048207;gene-LOC109083855;gene-LOC109061668;gene-LOC109088196;gene-LOC109048372;gene-LOC109076686;gene-LOC109057669;gene-LOC109088195;gene-LOC109050665;gene-LOC109054340;gene-LOC109056383;gene-LOC109079315;gene-LOC109079428;gene-LOC109102095;gene-LOC109111371;gene-LOC109081405;gene-LOC109081406;gene-LOC109093332;gen…	LOC109050670;LOC109055235;LOC109048049;LOC109088085;LOC109048207;LOC109083855;LOC109061668;LOC109088196;LOC109048372;LOC109076686;LOC109057669;LOC109088195;LOC109050665;LOC109054340;LOC109056383;LOC109079315;LOC109079428;LOC109102095;LOC109111371;LOC109081405;LOC109081406;LOC109093332;LOC109076081
64	GO:0016491	MF	oxidoreductase activity	64/1003	1999/50059	0.000306847218234	0.0197855086317	gene-LOC109050670;gene-LOC109093461;gene-LOC109079315;gene-LOC109055235;gene-LOC109093262;gene-LOC109064793;gene-LOC109050593;gene-LOC109092687;gene-LOC109076128;gene-LOC109051970;gene-LOC109109948;gene-LOC109063766;gene-LOC109048049;gene-LOC109088085;gene-LOC109106415;gene-LOC109048207;gene-LOC109083855;gene-LOC109061668;gene-LOC109107327;gene-LOC109105774;gene-LOC109048372;gene-LOC109094640;gen…	LOC109050670;LOC109093461;LOC109079315;LOC109055235;LOC109093262;LOC109064793;LOC109050593;LOC109092687;LOC109076128;LOC109051970;LOC109109948;LOC109063766;LOC109048049;LOC109088085;LOC109106415;LOC109048207;LOC109083855;LOC109061668;LOC109107327;LOC109105774;LOC109048372;LOC109094640;LOC109056452;LOC109083401;LOC109076686;LOC109057669;LOC109052553;LOC109083129;LOC109072076;LOC109108228;hsd17b3;n…
9	GO:0006418	BP	tRNA aminoacylation for protein translation	9/1003	107/50059	0.000312509352994	0.0200503513244	gene-LOC109110865;gene-LOC109103708;gene-lars;gene-LOC109065176;gene-nars;gene-LOC109087318;gene-LOC109065635;gene-LOC109073286;gene-LOC109109351	LOC109110865;LOC109103708;lars;LOC109065176;nars;LOC109087318;LOC109065635;LOC109073286;LOC109109351
22	GO:0031966	CC	mitochondrial membrane	22/1003	469/50059	0.000315859646192	0.0201649801846	gene-LOC109064793;gene-endog;gene-LOC109055329;gene-LOC109103758;gene-LOC109079139;gene-LOC109062042;gene-LOC109057002;gene-gatm;gene-LOC109046314;gene-LOC109104627;gene-LOC109086963;gene-LOC109070558;gene-LOC109077532;gene-LOC109105814;gene-LOC109051105;gene-LOC109105813;gene-LOC109084533;gene-LOC109067695;gene-LOC109057327;gene-LOC109102108;gene-LOC109104633;gene-LOC109079168	LOC109064793;endog;LOC109055329;LOC109103758;LOC109079139;LOC109062042;LOC109057002;gatm;LOC109046314;LOC109104627;LOC109086963;LOC109070558;LOC109077532;LOC109105814;LOC109051105;LOC109105813;LOC109084533;LOC109067695;LOC109057327;LOC109102108;LOC109104633;LOC109079168
12	GO:0015932	MF	nucleobase-containing compound transmembrane transporter activity	12/1003	181/50059	0.000317857571036	0.0201925676654	gene-LOC109103758;gene-LOC109079139;gene-LOC109102108;gene-LOC109079168;gene-LOC109057002;gene-LOC109062399;gene-LOC109066847;gene-LOC109062388;gene-LOC109086963;gene-LOC109051105;gene-LOC109055329;gene-LOC109064819	LOC109103758;LOC109079139;LOC109102108;LOC109079168;LOC109057002;LOC109062399;LOC109066847;LOC109062388;LOC109086963;LOC109051105;LOC109055329;LOC109064819
10	GO:0016859	MF	cis-trans isomerase activity	10/1003	131/50059	0.000324634018075	0.0205219622406	gene-LOC109103253;gene-LOC109058902;gene-LOC109058900;gene-fkbp4;gene-LOC109110982;gene-fkbp8;gene-LOC109091013;gene-LOC109048971;gene-LOC109106346;gene-LOC109060349	LOC109103253;LOC109058902;LOC109058900;fkbp4;LOC109110982;fkbp8;LOC109091013;LOC109048971;LOC109106346;LOC109060349
9	GO:0030135	CC	coated vesicle	9/1003	108/50059	0.000334941080381	0.0209679620029	gene-LOC109080115;gene-lman1;gene-LOC109095984;gene-LOC109083980;gene-LOC109087115;gene-LOC109077266;gene-LOC109061306;gene-LOC109048124;gene-LOC109077524	LOC109080115;lman1;LOC109095984;LOC109083980;LOC109087115;LOC109077266;LOC109061306;LOC109048124;LOC109077524
29	GO:0045892	BP	negative regulation of transcription, DNA-templated	29/1003	708/50059	0.000347123217655	0.0210682415422	gene-LOC109085545;gene-LOC109066735;gene-LOC109074678;gene-LOC109054790;gene-LOC109060789;gene-LOC109071452;gene-LOC109102876;gene-LOC109111947;gene-LOC109047385;gene-LOC109112001;gene-LOC109104004;gene-LOC109090421;gene-LOC109051193;gene-LOC109091321;gene-LOC109091773;gene-LOC109055626;gene-LOC109105684;gene-nr1d2;gene-LOC109098978;gene-LOC109105682;gene-LOC109051558;gene-LOC109049399;gene-LOC10…	LOC109085545;LOC109066735;LOC109074678;LOC109054790;LOC109060789;LOC109071452;LOC109102876;LOC109111947;LOC109047385;LOC109112001;LOC109104004;LOC109090421;LOC109051193;LOC109091321;LOC109091773;LOC109055626;LOC109105684;nr1d2;LOC109098978;LOC109105682;LOC109051558;LOC109049399;LOC109108134;LOC109055950;LOC109073224;LOC109069563;LOC109047392;LOC109089358;LOC109098115
29	GO:1903507	BP	negative regulation of nucleic acid-templated transcription	29/1003	708/50059	0.000347123217655	0.0210682415422	gene-LOC109085545;gene-LOC109066735;gene-LOC109074678;gene-LOC109054790;gene-LOC109060789;gene-LOC109071452;gene-LOC109102876;gene-LOC109111947;gene-LOC109047385;gene-LOC109112001;gene-LOC109104004;gene-LOC109090421;gene-LOC109051193;gene-LOC109091321;gene-LOC109091773;gene-LOC109055626;gene-LOC109105684;gene-nr1d2;gene-LOC109098978;gene-LOC109105682;gene-LOC109051558;gene-LOC109049399;gene-LOC10…	LOC109085545;LOC109066735;LOC109074678;LOC109054790;LOC109060789;LOC109071452;LOC109102876;LOC109111947;LOC109047385;LOC109112001;LOC109104004;LOC109090421;LOC109051193;LOC109091321;LOC109091773;LOC109055626;LOC109105684;nr1d2;LOC109098978;LOC109105682;LOC109051558;LOC109049399;LOC109108134;LOC109055950;LOC109073224;LOC109069563;LOC109047392;LOC109089358;LOC109098115
29	GO:1902679	BP	negative regulation of RNA biosynthetic process	29/1003	708/50059	0.000347123217655	0.0210682415422	gene-LOC109085545;gene-LOC109066735;gene-LOC109074678;gene-LOC109054790;gene-LOC109060789;gene-LOC109071452;gene-LOC109102876;gene-LOC109111947;gene-LOC109047385;gene-LOC109112001;gene-LOC109104004;gene-LOC109090421;gene-LOC109051193;gene-LOC109091321;gene-LOC109091773;gene-LOC109055626;gene-LOC109105684;gene-nr1d2;gene-LOC109098978;gene-LOC109105682;gene-LOC109051558;gene-LOC109049399;gene-LOC10…	LOC109085545;LOC109066735;LOC109074678;LOC109054790;LOC109060789;LOC109071452;LOC109102876;LOC109111947;LOC109047385;LOC109112001;LOC109104004;LOC109090421;LOC109051193;LOC109091321;LOC109091773;LOC109055626;LOC109105684;nr1d2;LOC109098978;LOC109105682;LOC109051558;LOC109049399;LOC109108134;LOC109055950;LOC109073224;LOC109069563;LOC109047392;LOC109089358;LOC109098115
11	GO:0045454	BP	cell redox homeostasis	11/1003	157/50059	0.000349092477376	0.0210682415422	gene-LOC109063976;gene-LOC109109476;gene-LOC109112643;gene-LOC109112637;gene-LOC109086153;gene-LOC109112647;gene-pdia4;gene-LOC109070914;gene-LOC109070220;gene-LOC109052026;gene-LOC109081393	LOC109063976;LOC109109476;LOC109112643;LOC109112637;LOC109086153;LOC109112647;pdia4;LOC109070914;LOC109070220;LOC109052026;LOC109081393
12	GO:1901505	MF	carbohydrate derivative transmembrane transporter activity	12/1003	183/50059	0.000351246272609	0.0210682415422	gene-LOC109103758;gene-LOC109079139;gene-LOC109102108;gene-LOC109112792;gene-LOC109079168;gene-LOC109057002;gene-LOC109062399;gene-LOC109062388;gene-LOC109086963;gene-LOC109051105;gene-LOC109055329;gene-LOC109064819	LOC109103758;LOC109079139;LOC109102108;LOC109112792;LOC109079168;LOC109057002;LOC109062399;LOC109062388;LOC109086963;LOC109051105;LOC109055329;LOC109064819
4	GO:0000055	BP	ribosomal large subunit export from nucleus	4/1003	18/50059	0.000391755713442	0.0214610503174	gene-LOC109052075;gene-LOC109105273;gene-LOC109054223;gene-LOC109091932	LOC109052075;LOC109105273;LOC109054223;LOC109091932
2	GO:0060123	BP	regulation of growth hormone secretion	2/1003	2/50059	0.000401063362786	0.0214610503174	gene-LOC109069362;gene-serp1	LOC109069362;serp1
2	GO:0060124	BP	positive regulation of growth hormone secretion	2/1003	2/50059	0.000401063362786	0.0214610503174	gene-LOC109069362;gene-serp1	LOC109069362;serp1
2	GO:0070327	BP	thyroid hormone transport	2/1003	2/50059	0.000401063362786	0.0214610503174	gene-LOC109113396;gene-LOC109052536	LOC109113396;LOC109052536
2	GO:0072334	BP	UDP-galactose transmembrane transport	2/1003	2/50059	0.000401063362786	0.0214610503174	gene-LOC109062399;gene-LOC109062388	LOC109062399;LOC109062388
2	GO:0070407	BP	oxidation-dependent protein catabolic process	2/1003	2/50059	0.000401063362786	0.0214610503174	gene-LOC109060510;gene-LOC109066354	LOC109060510;LOC109066354
2	GO:1903298	BP	negative regulation of hypoxia-induced intrinsic apoptotic signaling pathway	2/1003	2/50059	0.000401063362786	0.0214610503174	gene-LOC109097196;gene-LOC109097193	LOC109097196;LOC109097193
2	GO:1903297	BP	regulation of hypoxia-induced intrinsic apoptotic signaling pathway	2/1003	2/50059	0.000401063362786	0.0214610503174	gene-LOC109097196;gene-LOC109097193	LOC109097196;LOC109097193
2	GO:0046622	BP	positive regulation of organ growth	2/1003	2/50059	0.000401063362786	0.0214610503174	gene-LOC109069362;gene-serp1	LOC109069362;serp1
2	GO:1904026	BP	regulation of collagen fibril organization	2/1003	2/50059	0.000401063362786	0.0214610503174	gene-LOC109072606;gene-LOC109072607	LOC109072606;LOC109072607
2	GO:1904028	BP	positive regulation of collagen fibril organization	2/1003	2/50059	0.000401063362786	0.0214610503174	gene-LOC109072606;gene-LOC109072607	LOC109072606;LOC109072607
2	GO:1900038	BP	negative regulation of cellular response to hypoxia	2/1003	2/50059	0.000401063362786	0.0214610503174	gene-LOC109097196;gene-LOC109097193	LOC109097196;LOC109097193
2	GO:0019532	BP	oxalate transport	2/1003	2/50059	0.000401063362786	0.0214610503174	gene-LOC109093942;gene-slc26a5	LOC109093942;slc26a5
2	GO:0019853	BP	L-ascorbic acid biosynthetic process	2/1003	2/50059	0.000401063362786	0.0214610503174	gene-LOC109068127;gene-rgn	LOC109068127;rgn
2	GO:0019852	BP	L-ascorbic acid metabolic process	2/1003	2/50059	0.000401063362786	0.0214610503174	gene-LOC109068127;gene-rgn	LOC109068127;rgn
2	GO:0090481	BP	pyrimidine nucleotide-sugar transmembrane transport	2/1003	2/50059	0.000401063362786	0.0214610503174	gene-LOC109062399;gene-LOC109062388	LOC109062399;LOC109062388
2	GO:0045616	BP	regulation of keratinocyte differentiation	2/1003	2/50059	0.000401063362786	0.0214610503174	gene-LOC109098630;gene-LOC109098778	LOC109098630;LOC109098778
28	GO:0033648	CC	host intracellular membrane-bounded organelle	28/1003	673/50059	0.000400672817811	0.0214610503174	gene-LOC109054122;gene-LOC109054127;gene-LOC109054790;gene-LOC109067663;gene-LOC109091660;gene-LOC109096293;gene-LOC109052399;gene-LOC109062100;gene-LOC109104004;gene-LOC109051193;gene-LOC109091773;gene-LOC109064663;gene-LOC109094250;gene-nr1d2;gene-LOC109053275;gene-LOC109051558;gene-LOC109052818;gene-LOC109108706;gene-LOC109052815;gene-LOC109078945;gene-LOC109055626;gene-LOC109071395;gene-LOC10…	LOC109054122;LOC109054127;LOC109054790;LOC109067663;LOC109091660;LOC109096293;LOC109052399;LOC109062100;LOC109104004;LOC109051193;LOC109091773;LOC109064663;LOC109094250;nr1d2;LOC109053275;LOC109051558;LOC109052818;LOC109108706;LOC109052815;LOC109078945;LOC109055626;LOC109071395;LOC109088181;LOC109089358;LOC109098115;LOC109091120;LOC109066558;LOC109046528
28	GO:0033646	CC	host intracellular part	28/1003	673/50059	0.000400672817811	0.0214610503174	gene-LOC109054122;gene-LOC109054127;gene-LOC109054790;gene-LOC109067663;gene-LOC109091660;gene-LOC109096293;gene-LOC109052399;gene-LOC109062100;gene-LOC109104004;gene-LOC109051193;gene-LOC109091773;gene-LOC109064663;gene-LOC109094250;gene-nr1d2;gene-LOC109053275;gene-LOC109051558;gene-LOC109052818;gene-LOC109108706;gene-LOC109052815;gene-LOC109078945;gene-LOC109055626;gene-LOC109071395;gene-LOC10…	LOC109054122;LOC109054127;LOC109054790;LOC109067663;LOC109091660;LOC109096293;LOC109052399;LOC109062100;LOC109104004;LOC109051193;LOC109091773;LOC109064663;LOC109094250;nr1d2;LOC109053275;LOC109051558;LOC109052818;LOC109108706;LOC109052815;LOC109078945;LOC109055626;LOC109071395;LOC109088181;LOC109089358;LOC109098115;LOC109091120;LOC109066558;LOC109046528
28	GO:0033647	CC	host intracellular organelle	28/1003	673/50059	0.000400672817811	0.0214610503174	gene-LOC109054122;gene-LOC109054127;gene-LOC109054790;gene-LOC109067663;gene-LOC109091660;gene-LOC109096293;gene-LOC109052399;gene-LOC109062100;gene-LOC109104004;gene-LOC109051193;gene-LOC109091773;gene-LOC109064663;gene-LOC109094250;gene-nr1d2;gene-LOC109053275;gene-LOC109051558;gene-LOC109052818;gene-LOC109108706;gene-LOC109052815;gene-LOC109078945;gene-LOC109055626;gene-LOC109071395;gene-LOC10…	LOC109054122;LOC109054127;LOC109054790;LOC109067663;LOC109091660;LOC109096293;LOC109052399;LOC109062100;LOC109104004;LOC109051193;LOC109091773;LOC109064663;LOC109094250;nr1d2;LOC109053275;LOC109051558;LOC109052818;LOC109108706;LOC109052815;LOC109078945;LOC109055626;LOC109071395;LOC109088181;LOC109089358;LOC109098115;LOC109091120;LOC109066558;LOC109046528
28	GO:0042025	CC	host cell nucleus	28/1003	673/50059	0.000400672817811	0.0214610503174	gene-LOC109054122;gene-LOC109054127;gene-LOC109054790;gene-LOC109067663;gene-LOC109091660;gene-LOC109096293;gene-LOC109052399;gene-LOC109062100;gene-LOC109104004;gene-LOC109051193;gene-LOC109091773;gene-LOC109064663;gene-LOC109094250;gene-nr1d2;gene-LOC109053275;gene-LOC109051558;gene-LOC109052818;gene-LOC109108706;gene-LOC109052815;gene-LOC109078945;gene-LOC109055626;gene-LOC109071395;gene-LOC10…	LOC109054122;LOC109054127;LOC109054790;LOC109067663;LOC109091660;LOC109096293;LOC109052399;LOC109062100;LOC109104004;LOC109051193;LOC109091773;LOC109064663;LOC109094250;nr1d2;LOC109053275;LOC109051558;LOC109052818;LOC109108706;LOC109052815;LOC109078945;LOC109055626;LOC109071395;LOC109088181;LOC109089358;LOC109098115;LOC109091120;LOC109066558;LOC109046528
2	GO:0005460	MF	UDP-glucose transmembrane transporter activity	2/1003	2/50059	0.000401063362786	0.0214610503174	gene-LOC109062399;gene-LOC109062388	LOC109062399;LOC109062388
2	GO:0004341	MF	gluconolactonase activity	2/1003	2/50059	0.000401063362786	0.0214610503174	gene-LOC109068127;gene-rgn	LOC109068127;rgn
5	GO:0006000	BP	fructose metabolic process	5/1003	32/50059	0.000410789714833	0.0217322176503	gene-LOC109074090;gene-LOC109091540;gene-LOC109062640;gene-LOC109067684;gene-LOC109085906	LOC109074090;LOC109091540;LOC109062640;LOC109067684;LOC109085906
10	GO:0051223	BP	regulation of protein transport	10/1003	135/50059	0.000412741295851	0.0217322176503	gene-LOC109054122;gene-LOC109054127;gene-LOC109044888;gene-serp1;gene-LOC109054223;gene-LOC109053826;gene-LOC109052075;gene-LOC109069362;gene-LOC109091932;gene-LOC109105273	LOC109054122;LOC109054127;LOC109044888;serp1;LOC109054223;LOC109053826;LOC109052075;LOC109069362;LOC109091932;LOC109105273
52	GO:0005576	CC	extracellular region	52/1003	1549/50059	0.000413663728128	0.0217322176503	gene-LOC109101831;gene-LOC109075904;gene-LOC109076076;gene-fgf19;gene-LOC109053450;gene-LOC109056635;gene-LOC109066736;gene-LOC109062858;gene-LOC109062859;gene-LOC109086639;gene-LOC109057316;gene-LOC109052536;gene-LOC109076179;gene-LOC109110365;gene-LOC109052954;gene-LOC109108832;gene-LOC109052693;gene-LOC109113396;gene-LOC109094644;gene-LOC109058394;gene-LOC109113393;gene-LOC109056364;gene-LOC10…	LOC109101831;LOC109075904;LOC109076076;fgf19;LOC109053450;LOC109056635;LOC109066736;LOC109062858;LOC109062859;LOC109086639;LOC109057316;LOC109052536;LOC109076179;LOC109110365;LOC109052954;LOC109108832;LOC109052693;LOC109113396;LOC109094644;LOC109058394;LOC109113393;LOC109056364;LOC109073324;LOC109068084;LOC109082642;LOC109048850;LOC109090944;LOC109095228;LOC109094527;LOC109100069;lipc;LOC10905242…
28	GO:0033643	CC	host cell part	28/1003	676/50059	0.000414556881356	0.0217322176503	gene-LOC109054122;gene-LOC109054127;gene-LOC109054790;gene-LOC109067663;gene-LOC109091660;gene-LOC109096293;gene-LOC109052399;gene-LOC109062100;gene-LOC109104004;gene-LOC109051193;gene-LOC109091773;gene-LOC109064663;gene-LOC109094250;gene-nr1d2;gene-LOC109053275;gene-LOC109051558;gene-LOC109052818;gene-LOC109108706;gene-LOC109052815;gene-LOC109078945;gene-LOC109055626;gene-LOC109071395;gene-LOC10…	LOC109054122;LOC109054127;LOC109054790;LOC109067663;LOC109091660;LOC109096293;LOC109052399;LOC109062100;LOC109104004;LOC109051193;LOC109091773;LOC109064663;LOC109094250;nr1d2;LOC109053275;LOC109051558;LOC109052818;LOC109108706;LOC109052815;LOC109078945;LOC109055626;LOC109071395;LOC109088181;LOC109089358;LOC109098115;LOC109091120;LOC109066558;LOC109046528
28	GO:0018995	CC	host cellular component	28/1003	676/50059	0.000414556881356	0.0217322176503	gene-LOC109054122;gene-LOC109054127;gene-LOC109054790;gene-LOC109067663;gene-LOC109091660;gene-LOC109096293;gene-LOC109052399;gene-LOC109062100;gene-LOC109104004;gene-LOC109051193;gene-LOC109091773;gene-LOC109064663;gene-LOC109094250;gene-nr1d2;gene-LOC109053275;gene-LOC109051558;gene-LOC109052818;gene-LOC109108706;gene-LOC109052815;gene-LOC109078945;gene-LOC109055626;gene-LOC109071395;gene-LOC10…	LOC109054122;LOC109054127;LOC109054790;LOC109067663;LOC109091660;LOC109096293;LOC109052399;LOC109062100;LOC109104004;LOC109051193;LOC109091773;LOC109064663;LOC109094250;nr1d2;LOC109053275;LOC109051558;LOC109052818;LOC109108706;LOC109052815;LOC109078945;LOC109055626;LOC109071395;LOC109088181;LOC109089358;LOC109098115;LOC109091120;LOC109066558;LOC109046528
3	GO:1990381	MF	ubiquitin-specific protease binding	3/1003	8/50059	0.000416537967045	0.0217476664899	gene-LOC109105957;gene-derl1;gene-LOC109106643	LOC109105957;derl1;LOC109106643
6	GO:0043627	BP	response to estrogen	6/1003	49/50059	0.000427592819805	0.0222348266298	gene-LOC109112433;gene-lman1;gene-LOC109112429;gene-LOC109087115;gene-LOC109094710;gene-LOC109064899	LOC109112433;lman1;LOC109112429;LOC109087115;LOC109094710;LOC109064899
21	GO:0009607	BP	response to biotic stimulus	21/1003	446/50059	0.000432912804579	0.0222424044934	gene-LOC109074527;gene-LOC109069779;gene-LOC109059958;gene-LOC109095106;gene-LOC109054127;gene-LOC109090421;gene-LOC109076076;gene-LOC109044888;gene-LOC109066874;gene-LOC109060789;gene-LOC109045786;gene-LOC109095464;gene-LOC109063884;gene-LOC109105273;gene-LOC109054122;gene-LOC109083342;gene-LOC109063875;gene-LOC109095162;gene-LOC109093827;gene-LOC109064824;gene-LOC109076179	LOC109074527;LOC109069779;LOC109059958;LOC109095106;LOC109054127;LOC109090421;LOC109076076;LOC109044888;LOC109066874;LOC109060789;LOC109045786;LOC109095464;LOC109063884;LOC109105273;LOC109054122;LOC109083342;LOC109063875;LOC109095162;LOC109093827;LOC109064824;LOC109076179
10	GO:0070201	BP	regulation of establishment of protein localization	10/1003	136/50059	0.000437627166758	0.0223454686315	gene-LOC109054122;gene-LOC109054127;gene-LOC109044888;gene-serp1;gene-LOC109054223;gene-LOC109053826;gene-LOC109052075;gene-LOC109069362;gene-LOC109091932;gene-LOC109105273	LOC109054122;LOC109054127;LOC109044888;serp1;LOC109054223;LOC109053826;LOC109052075;LOC109069362;LOC109091932;LOC109105273
9	GO:0003755	MF	peptidyl-prolyl cis-trans isomerase activity	9/1003	112/50059	0.000438384271384	0.0223454686315	gene-LOC109103253;gene-LOC109058902;gene-LOC109058900;gene-fkbp4;gene-fkbp8;gene-LOC109091013;gene-LOC109048971;gene-LOC109106346;gene-LOC109060349	LOC109103253;LOC109058902;LOC109058900;fkbp4;fkbp8;LOC109091013;LOC109048971;LOC109106346;LOC109060349
9	GO:0043038	BP	amino acid activation	9/1003	113/50059	0.000467978418927	0.0233893056125	gene-LOC109110865;gene-LOC109103708;gene-lars;gene-LOC109065176;gene-nars;gene-LOC109087318;gene-LOC109065635;gene-LOC109073286;gene-LOC109109351	LOC109110865;LOC109103708;lars;LOC109065176;nars;LOC109087318;LOC109065635;LOC109073286;LOC109109351
9	GO:0043039	BP	tRNA aminoacylation	9/1003	113/50059	0.000467978418927	0.0233893056125	gene-LOC109110865;gene-LOC109103708;gene-lars;gene-LOC109065176;gene-nars;gene-LOC109087318;gene-LOC109065635;gene-LOC109073286;gene-LOC109109351	LOC109110865;LOC109103708;lars;LOC109065176;nars;LOC109087318;LOC109065635;LOC109073286;LOC109109351
12	GO:1901617	BP	organic hydroxy compound biosynthetic process	12/1003	189/50059	0.000469744894048	0.0233893056125	gene-hsd17b3;gene-LOC109110224;gene-nus1;gene-LOC109056452;gene-LOC109063083;gene-ip6k2;gene-LOC109058467;gene-LOC109056383;gene-gch1;gene-LOC109065449;gene-LOC109108996;gene-LOC109091102	hsd17b3;LOC109110224;nus1;LOC109056452;LOC109063083;ip6k2;LOC109058467;LOC109056383;gch1;LOC109065449;LOC109108996;LOC109091102
9	GO:0016875	MF	ligase activity, forming carbon-oxygen bonds	9/1003	113/50059	0.000467978418927	0.0233893056125	gene-LOC109110865;gene-LOC109103708;gene-lars;gene-LOC109065176;gene-nars;gene-LOC109087318;gene-LOC109065635;gene-LOC109073286;gene-LOC109109351	LOC109110865;LOC109103708;lars;LOC109065176;nars;LOC109087318;LOC109065635;LOC109073286;LOC109109351
9	GO:0004812	MF	aminoacyl-tRNA ligase activity	9/1003	113/50059	0.000467978418927	0.0233893056125	gene-LOC109110865;gene-LOC109103708;gene-lars;gene-LOC109065176;gene-nars;gene-LOC109087318;gene-LOC109065635;gene-LOC109073286;gene-LOC109109351	LOC109110865;LOC109103708;lars;LOC109065176;nars;LOC109087318;LOC109065635;LOC109073286;LOC109109351
19	GO:0016853	MF	isomerase activity	19/1003	396/50059	0.000477570343953	0.0236874890601	gene-LOC109063976;gene-fkbp8;gene-LOC109112643;gene-LOC109112637;gene-LOC109058902;gene-LOC109058900;gene-LOC109112647;gene-LOC109108375;gene-LOC109062555;gene-LOC109110982;gene-LOC109103253;gene-pdia4;gene-LOC109091013;gene-LOC109070914;gene-LOC109052546;gene-LOC109106346;gene-LOC109048971;gene-fkbp4;gene-LOC109060349	LOC109063976;fkbp8;LOC109112643;LOC109112637;LOC109058902;LOC109058900;LOC109112647;LOC109108375;LOC109062555;LOC109110982;LOC109103253;pdia4;LOC109091013;LOC109070914;LOC109052546;LOC109106346;LOC109048971;fkbp4;LOC109060349
33	GO:0031327	BP	negative regulation of cellular biosynthetic process	33/1003	861/50059	0.00048876797647	0.0241500069906	gene-LOC109085545;gene-LOC109066735;gene-LOC109074678;gene-LOC109054790;gene-LOC109060789;gene-LOC109071452;gene-LOC109102876;gene-LOC109111947;gene-LOC109047385;gene-LOC109112001;gene-LOC109104004;gene-LOC109090421;gene-LOC109051193;gene-LOC109091321;gene-LOC109091773;gene-LOC109055626;gene-LOC109105684;gene-nr1d2;gene-LOC109098978;gene-LOC109105682;gene-LOC109051558;gene-LOC109049399;gene-LOC10…	LOC109085545;LOC109066735;LOC109074678;LOC109054790;LOC109060789;LOC109071452;LOC109102876;LOC109111947;LOC109047385;LOC109112001;LOC109104004;LOC109090421;LOC109051193;LOC109091321;LOC109091773;LOC109055626;LOC109105684;nr1d2;LOC109098978;LOC109105682;LOC109051558;LOC109049399;LOC109108134;LOC109102219;LOC109055950;LOC109044924;LOC109073224;LOC109069563;LOC109047392;LOC109089056;itm2b;LOC1090893…
33	GO:0009890	BP	negative regulation of biosynthetic process	33/1003	867/50059	0.000523889402314	0.0256885084876	gene-LOC109085545;gene-LOC109066735;gene-LOC109074678;gene-LOC109054790;gene-LOC109060789;gene-LOC109071452;gene-LOC109102876;gene-LOC109111947;gene-LOC109047385;gene-LOC109112001;gene-LOC109104004;gene-LOC109090421;gene-LOC109051193;gene-LOC109091321;gene-LOC109091773;gene-LOC109055626;gene-LOC109105684;gene-nr1d2;gene-LOC109098978;gene-LOC109105682;gene-LOC109051558;gene-LOC109049399;gene-LOC10…	LOC109085545;LOC109066735;LOC109074678;LOC109054790;LOC109060789;LOC109071452;LOC109102876;LOC109111947;LOC109047385;LOC109112001;LOC109104004;LOC109090421;LOC109051193;LOC109091321;LOC109091773;LOC109055626;LOC109105684;nr1d2;LOC109098978;LOC109105682;LOC109051558;LOC109049399;LOC109108134;LOC109102219;LOC109055950;LOC109044924;LOC109073224;LOC109069563;LOC109047392;LOC109089056;itm2b;LOC1090893…
6	GO:0007029	BP	endoplasmic reticulum organization	6/1003	51/50059	0.000532342371055	0.0259059894986	gene-LOC109080115;gene-LOC109101566;gene-lman1;gene-LOC109087115;gene-LOC109077524;gene-LOC109064824	LOC109080115;LOC109101566;lman1;LOC109087115;LOC109077524;LOC109064824
6	GO:0030374	MF	nuclear receptor transcription coactivator activity	6/1003	51/50059	0.000532342371055	0.0259059894986	gene-nr1d2;gene-LOC109089358;gene-LOC109054790;gene-LOC109051558;gene-LOC109051193;gene-LOC109098115	nr1d2;LOC109089358;LOC109054790;LOC109051558;LOC109051193;LOC109098115
10	GO:0090087	BP	regulation of peptide transport	10/1003	140/50059	0.000549980958045	0.0265638742882	gene-LOC109054122;gene-LOC109054127;gene-LOC109044888;gene-serp1;gene-LOC109054223;gene-LOC109053826;gene-LOC109052075;gene-LOC109069362;gene-LOC109091932;gene-LOC109105273	LOC109054122;LOC109054127;LOC109044888;serp1;LOC109054223;LOC109053826;LOC109052075;LOC109069362;LOC109091932;LOC109105273
90	GO:0098772	MF	molecular function regulator	90/1003	3103/50059	0.000552607176799	0.0265911274328	gene-serpinf1;gene-LOC109051363;gene-LOC109057316;gene-LOC109106167;gene-LOC109047132;gene-LOC109068760;gene-LOC109082348;gene-LOC109095023;gene-LOC109068084;gene-LOC109085393;gene-LOC109100069;gene-LOC109059226;gene-LOC109059223;gene-LOC109063183;gene-LOC109113443;gene-LOC109096701;gene-LOC109112423;gene-LOC109096700;gene-LOC109103627;gene-LOC109072608;gene-LOC109097993;gene-LOC109052108;gene-LO…	serpinf1;LOC109051363;LOC109057316;LOC109106167;LOC109047132;LOC109068760;LOC109082348;LOC109095023;LOC109068084;LOC109085393;LOC109100069;LOC109059226;LOC109059223;LOC109063183;LOC109113443;LOC109096701;LOC109112423;LOC109096700;LOC109103627;LOC109072608;LOC109097993;LOC109052108;LOC109085432;LOC109055570;LOC109074278;LOC109096955;LOC109103942;LOC109082642;fgf19;LOC109058320;LOC109055259;LOC1090…
12	GO:0032880	BP	regulation of protein localization	12/1003	194/50059	0.000592688278579	0.0283085482984	gene-LOC109069362;gene-LOC109054122;gene-LOC109054127;gene-LOC109044888;gene-serp1;gene-LOC109054223;gene-LOC109053826;gene-LOC109052075;gene-LOC109047274;gene-LOC109055111;gene-LOC109091932;gene-LOC109105273	LOC109069362;LOC109054122;LOC109054127;LOC109044888;serp1;LOC109054223;LOC109053826;LOC109052075;LOC109047274;LOC109055111;LOC109091932;LOC109105273
16	GO:0019842	MF	vitamin binding	16/1003	310/50059	0.000599288378874	0.028518165808	gene-LOC109088195;gene-LOC109063183;gene-LOC109088196;gene-LOC109103871;gene-LOC109048372;gene-LOC109073953;gene-LOC109054340;gene-LOC109066027;gene-LOC109102095;gene-LOC109076686;gene-LOC109104859;gene-csad;gene-LOC109071345;gene-LOC109048049;gene-LOC109079428;gene-LOC109048207	LOC109088195;LOC109063183;LOC109088196;LOC109103871;LOC109048372;LOC109073953;LOC109054340;LOC109066027;LOC109102095;LOC109076686;LOC109104859;csad;LOC109071345;LOC109048049;LOC109079428;LOC109048207
7	GO:0016712	MF	oxidoreductase activity, acting on paired donors, with incorporation or reduction of molecular oxygen, reduced flavin or flavoprotein as one donor, and incorporation of one atom of oxygen	7/1003	72/50059	0.000603549430336	0.0286153435795	gene-LOC109083855;gene-LOC109050670;gene-LOC109050665;gene-LOC109055235;gene-LOC109081405;gene-LOC109081406;gene-LOC109088085	LOC109083855;LOC109050670;LOC109050665;LOC109055235;LOC109081405;LOC109081406;LOC109088085
10	GO:0015605	MF	organophosphate ester transmembrane transporter activity	10/1003	143/50059	0.000649077600752	0.0306611895213	gene-LOC109103758;gene-LOC109079139;gene-LOC109102108;gene-LOC109112792;gene-LOC109079168;gene-LOC109057002;gene-LOC109086963;gene-LOC109051105;gene-LOC109055329;gene-LOC109064819	LOC109103758;LOC109079139;LOC109102108;LOC109112792;LOC109079168;LOC109057002;LOC109086963;LOC109051105;LOC109055329;LOC109064819
20	GO:0043207	BP	response to external biotic stimulus	20/1003	435/50059	0.000731475508721	0.0341779281176	gene-LOC109074527;gene-LOC109069779;gene-LOC109059958;gene-LOC109095106;gene-LOC109054127;gene-LOC109090421;gene-LOC109076076;gene-LOC109044888;gene-LOC109066874;gene-LOC109060789;gene-LOC109045786;gene-LOC109095464;gene-LOC109063884;gene-LOC109105273;gene-LOC109054122;gene-LOC109083342;gene-LOC109063875;gene-LOC109093827;gene-LOC109064824;gene-LOC109076179	LOC109074527;LOC109069779;LOC109059958;LOC109095106;LOC109054127;LOC109090421;LOC109076076;LOC109044888;LOC109066874;LOC109060789;LOC109045786;LOC109095464;LOC109063884;LOC109105273;LOC109054122;LOC109083342;LOC109063875;LOC109093827;LOC109064824;LOC109076179
4	GO:0031545	MF	peptidyl-proline 4-dioxygenase activity	4/1003	21/50059	0.000730469832008	0.0341779281176	gene-LOC109088195;gene-LOC109088196;gene-LOC109102095;gene-LOC109079428	LOC109088195;LOC109088196;LOC109102095;LOC109079428
4	GO:0004656	MF	procollagen-proline 4-dioxygenase activity	4/1003	21/50059	0.000730469832008	0.0341779281176	gene-LOC109088195;gene-LOC109088196;gene-LOC109102095;gene-LOC109079428	LOC109088195;LOC109088196;LOC109102095;LOC109079428
29	GO:0008509	MF	anion transmembrane transporter activity	29/1003	745/50059	0.000820700799275	0.0380710701707	gene-LOC109092450;gene-LOC109084994;gene-LOC109046220;gene-LOC109103758;gene-LOC109079139;gene-LOC109057002;gene-LOC109062399;gene-LOC109058467;gene-LOC109066421;gene-LOC109086963;gene-LOC109052026;gene-LOC109064819;gene-LOC109112792;gene-LOC109108424;gene-LOC109058911;gene-slc26a5;gene-LOC109092469;gene-LOC109084983;gene-LOC109051105;gene-LOC109055329;gene-LOC109102108;gene-LOC109057031;gene-LOC…	LOC109092450;LOC109084994;LOC109046220;LOC109103758;LOC109079139;LOC109057002;LOC109062399;LOC109058467;LOC109066421;LOC109086963;LOC109052026;LOC109064819;LOC109112792;LOC109108424;LOC109058911;slc26a5;LOC109092469;LOC109084983;LOC109051105;LOC109055329;LOC109102108;LOC109057031;LOC109079168;LOC109062388;LOC109093942;LOC109094615;LOC109057524;slc38a4;LOC109091019
3	GO:0060142	BP	regulation of syncytium formation by plasma membrane fusion	3/1003	10/50059	0.000866180050318	0.0398937783175	gene-LOC109077299;gene-LOC109046265;gene-slc3a2	LOC109077299;LOC109046265;slc3a2
3	GO:0045682	BP	regulation of epidermis development	3/1003	10/50059	0.000866180050318	0.0398937783175	gene-LOC109098630;gene-LOC109098778;gene-LOC109060581	LOC109098630;LOC109098778;LOC109060581
7	GO:0006006	BP	glucose metabolic process	7/1003	77/50059	0.000904014386703	0.0414881477969	gene-LOC109063083;gene-LOC109072463;gene-LOC109072464;gene-serp1;gene-LOC109087246;gene-LOC109087249;gene-LOC109069362	LOC109063083;LOC109072463;LOC109072464;serp1;LOC109087246;LOC109087249;LOC109069362
9	GO:0052548	BP	regulation of endopeptidase activity	9/1003	124/50059	0.000916039054505	0.0417428962788	gene-LOC109068760;gene-serpinf1;gene-LOC109063183;gene-LOC109099493;gene-LOC109072368;gene-LOC109056109;gene-LOC109068084;gene-LOC109094615;gene-LOC109058612	LOC109068760;serpinf1;LOC109063183;LOC109099493;LOC109072368;LOC109056109;LOC109068084;LOC109094615;LOC109058612
9	GO:0005347	MF	ATP transmembrane transporter activity	9/1003	124/50059	0.000916039054505	0.0417428962788	gene-LOC109103758;gene-LOC109079139;gene-LOC109102108;gene-LOC109079168;gene-LOC109057002;gene-LOC109086963;gene-LOC109051105;gene-LOC109055329;gene-LOC109064819	LOC109103758;LOC109079139;LOC109102108;LOC109079168;LOC109057002;LOC109086963;LOC109051105;LOC109055329;LOC109064819
5	GO:0034599	BP	cellular response to oxidative stress	5/1003	38/50059	0.000927347194171	0.0419835821116	gene-nfe2l1;gene-LOC109069375;gene-LOC109066354;gene-LOC109060510;gene-LOC109070852	nfe2l1;LOC109069375;LOC109066354;LOC109060510;LOC109070852
8	GO:0001666	BP	response to hypoxia	8/1003	100/50059	0.000927831955785	0.0419835821116	gene-LOC109074527;gene-LOC109076076;gene-LOC109097196;gene-LOC109097193;gene-LOC109105509;gene-LOC109063884;gene-LOC109055950;gene-LOC109071452	LOC109074527;LOC109076076;LOC109097196;LOC109097193;LOC109105509;LOC109063884;LOC109055950;LOC109071452
129	GO:0080090	BP	regulation of primary metabolic process	129/1003	4846/50059	0.000972796449456	0.0438642762664	gene-serpinf1;gene-LOC109047385;gene-LOC109060789;gene-LOC109054122;gene-LOC109112001;gene-zmynd8;gene-LOC109069375;gene-LOC109102876;gene-LOC109111588;gene-LOC109068760;gene-LOC109080931;gene-LOC109051681;gene-LOC109095023;gene-LOC109068084;gene-LOC109059699;gene-LOC109090514;gene-LOC109075440;gene-nr1d2;gene-LOC109105462;gene-LOC109067835;gene-LOC109066609;gene-LOC109051558;gene-LOC109057068;ge…	serpinf1;LOC109047385;LOC109060789;LOC109054122;LOC109112001;zmynd8;LOC109069375;LOC109102876;LOC109111588;LOC109068760;LOC109080931;LOC109051681;LOC109095023;LOC109068084;LOC109059699;LOC109090514;LOC109075440;nr1d2;LOC109105462;LOC109067835;LOC109066609;LOC109051558;LOC109057068;LOC109108134;LOC109102488;LOC109055950;LOC109053175;LOC109056640;LOC109063183;LOC109089358;LOC109072368;LOC109112429;…
19	GO:0044419	BP	interspecies interaction between organisms	19/1003	412/50059	0.000998122701381	0.0446937165174	gene-LOC109074527;gene-LOC109069779;gene-LOC109095464;gene-LOC109095106;gene-LOC109054127;gene-LOC109044888;gene-LOC109076076;gene-LOC109066874;gene-LOC109077587;gene-LOC109045786;gene-LOC109054122;gene-LOC109063884;gene-LOC109105273;gene-LOC109094615;gene-LOC109083342;gene-LOC109044924;gene-LOC109093827;gene-LOC109064824;gene-LOC109076179	LOC109074527;LOC109069779;LOC109095464;LOC109095106;LOC109054127;LOC109044888;LOC109076076;LOC109066874;LOC109077587;LOC109045786;LOC109054122;LOC109063884;LOC109105273;LOC109094615;LOC109083342;LOC109044924;LOC109093827;LOC109064824;LOC109076179
80	GO:0048523	BP	negative regulation of cellular process	80/1003	2763/50059	0.00100399718137	0.0448012029445	gene-LOC109085545;gene-serpinf1;gene-LOC109087938;gene-LOC109074678;gene-LOC109079423;gene-LOC109054790;gene-LOC109050593;gene-LOC109078178;gene-LOC109066735;gene-LOC109060789;gene-LOC109052624;gene-LOC109103319;gene-LOC109098630;gene-LOC109082957;gene-LOC109112001;gene-LOC109068514;gene-LOC109091625;gene-LOC109057316;gene-LOC109071452;gene-LOC109106415;gene-LOC109102876;gene-LOC109091623;gene-LO…	LOC109085545;serpinf1;LOC109087938;LOC109074678;LOC109079423;LOC109054790;LOC109050593;LOC109078178;LOC109066735;LOC109060789;LOC109052624;LOC109103319;LOC109098630;LOC109082957;LOC109112001;LOC109068514;LOC109091625;LOC109057316;LOC109071452;LOC109106415;LOC109102876;LOC109091623;LOC109068760;LOC109111947;ankle2;LOC109073060;LOC109098778;LOC109056470;LOC109056714;LOC109097196;LOC109047385;LOC109…
13	GO:0043066	BP	negative regulation of apoptotic process	13/1003	235/50059	0.00101135233053	0.0448192427991	gene-LOC109107949;gene-LOC109073060;gene-LOC109079423;gene-LOC109052776;gene-LOC109061670;gene-LOC109049576;gene-LOC109097196;gene-LOC109050593;gene-LOC109097193;gene-LOC109065177;gene-LOC109069264;gene-LOC109094615;gene-LOC109063789	LOC109107949;LOC109073060;LOC109079423;LOC109052776;LOC109061670;LOC109049576;LOC109097196;LOC109050593;LOC109097193;LOC109065177;LOC109069264;LOC109094615;LOC109063789
13	GO:0043086	BP	negative regulation of catalytic activity	13/1003	235/50059	0.00101135233053	0.0448192427991	gene-LOC109068760;gene-serpinf1;gene-LOC109063183;gene-LOC109047669;gene-LOC109106894;gene-LOC109092867;gene-LOC109056140;gene-LOC109056109;gene-LOC109068084;gene-LOC109094615;gene-prkrip1;gene-LOC109108171;gene-LOC109066468	LOC109068760;serpinf1;LOC109063183;LOC109047669;LOC109106894;LOC109092867;LOC109056140;LOC109056109;LOC109068084;LOC109094615;prkrip1;LOC109108171;LOC109066468
9	GO:0052547	BP	regulation of peptidase activity	9/1003	126/50059	0.00102623788856	0.0452803336076	gene-LOC109068760;gene-serpinf1;gene-LOC109063183;gene-LOC109099493;gene-LOC109072368;gene-LOC109056109;gene-LOC109068084;gene-LOC109094615;gene-LOC109058612	LOC109068760;serpinf1;LOC109063183;LOC109099493;LOC109072368;LOC109056109;LOC109068084;LOC109094615;LOC109058612
47	GO:0009892	BP	negative regulation of metabolic process	47/1003	1427/50059	0.0010310124409	0.0452803336076	gene-LOC109085545;gene-serpinf1;gene-LOC109074678;gene-LOC109054790;gene-LOC109068084;gene-LOC109060789;gene-LOC109071452;gene-LOC109102876;gene-LOC109068760;gene-LOC109111947;gene-LOC109047669;gene-LOC109047385;gene-LOC109092867;gene-LOC109112001;gene-LOC109104004;gene-LOC109090421;gene-LOC109051193;gene-LOC109066468;gene-LOC109091773;gene-LOC109055626;gene-ankle2;gene-LOC109091321;gene-LOC10910…	LOC109085545;serpinf1;LOC109074678;LOC109054790;LOC109068084;LOC109060789;LOC109071452;LOC109102876;LOC109068760;LOC109111947;LOC109047669;LOC109047385;LOC109092867;LOC109112001;LOC109104004;LOC109090421;LOC109051193;LOC109066468;LOC109091773;LOC109055626;ankle2;LOC109091321;LOC109105684;nr1d2;LOC109098978;LOC109105682;LOC109051558;LOC109049399;LOC109056109;LOC109102219;LOC109055950;LOC109044924;…
10	GO:0009617	BP	response to bacterium	10/1003	152/50059	0.00103830153113	0.0452803336076	gene-LOC109069779;gene-LOC109054122;gene-LOC109054127;gene-LOC109045786;gene-LOC109095464;gene-LOC109063884;gene-LOC109095106;gene-LOC109083342;gene-LOC109093827;gene-LOC109044888	LOC109069779;LOC109054122;LOC109054127;LOC109045786;LOC109095464;LOC109063884;LOC109095106;LOC109083342;LOC109093827;LOC109044888
22	GO:0006520	BP	cellular amino acid metabolic process	22/1003	504/50059	0.00104351421553	0.0452803336076	gene-LOC109093262;gene-LOC109092687;gene-LOC109092685;gene-LOC109088212;gene-hal;gene-LOC109094640;gene-LOC109071345;gene-LOC109065635;gene-LOC109073286;gene-LOC109087318;gene-LOC109110865;gene-LOC109065176;gene-LOC109112265;gene-LOC109052804;gene-LOC109080911;gene-LOC109063183;gene-LOC109074426;gene-LOC109051970;gene-nars;gene-LOC109103708;gene-lars;gene-LOC109109351	LOC109093262;LOC109092687;LOC109092685;LOC109088212;hal;LOC109094640;LOC109071345;LOC109065635;LOC109073286;LOC109087318;LOC109110865;LOC109065176;LOC109112265;LOC109052804;LOC109080911;LOC109063183;LOC109074426;LOC109051970;nars;LOC109103708;lars;LOC109109351
5	GO:0006094	BP	gluconeogenesis	5/1003	39/50059	0.00104633525241	0.0452803336076	gene-LOC109087249;gene-LOC109072463;gene-LOC109072464;gene-LOC109087246;gene-LOC109063083	LOC109087249;LOC109072463;LOC109072464;LOC109087246;LOC109063083
5	GO:0019319	BP	hexose biosynthetic process	5/1003	39/50059	0.00104633525241	0.0452803336076	gene-LOC109087249;gene-LOC109072463;gene-LOC109072464;gene-LOC109087246;gene-LOC109063083	LOC109087249;LOC109072463;LOC109072464;LOC109087246;LOC109063083
8	GO:0036293	BP	response to decreased oxygen levels	8/1003	102/50059	0.00105594558115	0.0455433920218	gene-LOC109074527;gene-LOC109076076;gene-LOC109097196;gene-LOC109097193;gene-LOC109105509;gene-LOC109063884;gene-LOC109055950;gene-LOC109071452	LOC109074527;LOC109076076;LOC109097196;LOC109097193;LOC109105509;LOC109063884;LOC109055950;LOC109071452
45	GO:0010605	BP	negative regulation of macromolecule metabolic process	45/1003	1352/50059	0.00106947808691	0.0459732980293	gene-LOC109085545;gene-serpinf1;gene-LOC109074678;gene-LOC109054790;gene-LOC109060789;gene-LOC109071452;gene-LOC109102876;gene-LOC109068760;gene-LOC109111947;gene-LOC109047669;gene-LOC109047385;gene-LOC109092867;gene-LOC109112001;gene-LOC109104004;gene-LOC109090421;gene-LOC109051193;gene-LOC109091321;gene-LOC109091773;gene-LOC109055626;gene-LOC109066735;gene-LOC109068084;gene-LOC109105684;gene-nr…	LOC109085545;serpinf1;LOC109074678;LOC109054790;LOC109060789;LOC109071452;LOC109102876;LOC109068760;LOC109111947;LOC109047669;LOC109047385;LOC109092867;LOC109112001;LOC109104004;LOC109090421;LOC109051193;LOC109091321;LOC109091773;LOC109055626;LOC109066735;LOC109068084;LOC109105684;nr1d2;LOC109098978;LOC109105682;LOC109051558;LOC109049399;LOC109056109;LOC109102219;LOC109055950;LOC109044924;LOC1090…
3	GO:0070365	BP	hepatocyte differentiation	3/1003	11/50059	0.00117327858279	0.048756317786	gene-LOC109054122;gene-LOC109054127;gene-LOC109063083	LOC109054122;LOC109054127;LOC109063083
2	GO:0090118	BP	receptor-mediated endocytosis involved in cholesterol transport	2/1003	3/50059	0.00118714979721	0.048756317786	gene-LOC109063875;gene-LOC109059958	LOC109063875;LOC109059958
6	GO:0031970	CC	organelle envelope lumen	6/1003	59/50059	0.00116337950021	0.048756317786	gene-LOC109050593;gene-LOC109063086;gene-LOC109063087;gene-LOC109064085;gene-LOC109079423;gene-LOC109096780	LOC109050593;LOC109063086;LOC109063087;LOC109064085;LOC109079423;LOC109096780
6	GO:0005758	CC	mitochondrial intermembrane space	6/1003	59/50059	0.00116337950021	0.048756317786	gene-LOC109050593;gene-LOC109063086;gene-LOC109063087;gene-LOC109064085;gene-LOC109079423;gene-LOC109096780	LOC109050593;LOC109063086;LOC109063087;LOC109064085;LOC109079423;LOC109096780
2	GO:1904423	CC	dehydrodolichyl diphosphate synthase complex	2/1003	3/50059	0.00118714979721	0.048756317786	gene-nus1;gene-LOC109065449	nus1;LOC109065449
3	GO:0048039	MF	ubiquinone binding	3/1003	11/50059	0.00117327858279	0.048756317786	gene-LOC109084533;gene-LOC109077532;gene-LOC109057327	LOC109084533;LOC109077532;LOC109057327
3	GO:0000774	MF	adenyl-nucleotide exchange factor activity	3/1003	11/50059	0.00117327858279	0.048756317786	gene-LOC109057282;gene-LOC109047132;gene-LOC109112423	LOC109057282;LOC109047132;LOC109112423
3	GO:1990050	MF	phosphatidic acid transfer activity	3/1003	11/50059	0.00117327858279	0.048756317786	gene-LOC109064085;gene-LOC109063086;gene-LOC109063087	LOC109064085;LOC109063086;LOC109063087
2	GO:0015068	MF	glycine amidinotransferase activity	2/1003	3/50059	0.00118714979721	0.048756317786	gene-LOC109070558;gene-gatm	LOC109070558;gatm
2	GO:0005041	MF	low-density lipoprotein particle receptor activity	2/1003	3/50059	0.00118714979721	0.048756317786	gene-LOC109063875;gene-LOC109059958	LOC109063875;LOC109059958
13	GO:0043069	BP	negative regulation of programmed cell death	13/1003	240/50059	0.00122348470139	0.0499305655351	gene-LOC109107949;gene-LOC109073060;gene-LOC109079423;gene-LOC109052776;gene-LOC109061670;gene-LOC109049576;gene-LOC109097196;gene-LOC109050593;gene-LOC109097193;gene-LOC109065177;gene-LOC109069264;gene-LOC109094615;gene-LOC109063789	LOC109107949;LOC109073060;LOC109079423;LOC109052776;LOC109061670;LOC109049576;LOC109097196;LOC109050593;LOC109097193;LOC109065177;LOC109069264;LOC109094615;LOC109063789
4	GO:0003873	MF	6-phosphofructo-2-kinase activity	4/1003	24/50059	0.00123650660997	0.0503028051803	gene-LOC109074090;gene-LOC109091540;gene-LOC109067684;gene-LOC109085906	LOC109074090;LOC109091540;LOC109067684;LOC109085906
10	GO:0016051	BP	carbohydrate biosynthetic process	10/1003	156/50059	0.00126393107976	0.0512567773729	gene-LOC109063083;gene-rgn;gene-LOC109074111;gene-LOC109072463;gene-LOC109072464;gene-LOC109068127;gene-LOC109097760;gene-LOC109087249;gene-LOC109087246;gene-LOC109104275	LOC109063083;rgn;LOC109074111;LOC109072463;LOC109072464;LOC109068127;LOC109097760;LOC109087249;LOC109087246;LOC109104275
8	GO:0070482	BP	response to oxygen levels	8/1003	106/50059	0.00135445229215	0.0545844273736	gene-LOC109074527;gene-LOC109076076;gene-LOC109097196;gene-LOC109097193;gene-LOC109105509;gene-LOC109063884;gene-LOC109055950;gene-LOC109071452	LOC109074527;LOC109076076;LOC109097196;LOC109097193;LOC109105509;LOC109063884;LOC109055950;LOC109071452
9	GO:0000295	MF	adenine nucleotide transmembrane transporter activity	9/1003	132/50059	0.00142271108604	0.0566274140912	gene-LOC109103758;gene-LOC109079139;gene-LOC109102108;gene-LOC109079168;gene-LOC109057002;gene-LOC109086963;gene-LOC109051105;gene-LOC109055329;gene-LOC109064819	LOC109103758;LOC109079139;LOC109102108;LOC109079168;LOC109057002;LOC109086963;LOC109051105;LOC109055329;LOC109064819
9	GO:0005346	MF	purine ribonucleotide transmembrane transporter activity	9/1003	132/50059	0.00142271108604	0.0566274140912	gene-LOC109103758;gene-LOC109079139;gene-LOC109102108;gene-LOC109079168;gene-LOC109057002;gene-LOC109086963;gene-LOC109051105;gene-LOC109055329;gene-LOC109064819	LOC109103758;LOC109079139;LOC109102108;LOC109079168;LOC109057002;LOC109086963;LOC109051105;LOC109055329;LOC109064819
9	GO:0015215	MF	nucleotide transmembrane transporter activity	9/1003	132/50059	0.00142271108604	0.0566274140912	gene-LOC109103758;gene-LOC109079139;gene-LOC109102108;gene-LOC109079168;gene-LOC109057002;gene-LOC109086963;gene-LOC109051105;gene-LOC109055329;gene-LOC109064819	LOC109103758;LOC109079139;LOC109102108;LOC109079168;LOC109057002;LOC109086963;LOC109051105;LOC109055329;LOC109064819
9	GO:0015216	MF	purine nucleotide transmembrane transporter activity	9/1003	132/50059	0.00142271108604	0.0566274140912	gene-LOC109103758;gene-LOC109079139;gene-LOC109102108;gene-LOC109079168;gene-LOC109057002;gene-LOC109086963;gene-LOC109051105;gene-LOC109055329;gene-LOC109064819	LOC109103758;LOC109079139;LOC109102108;LOC109079168;LOC109057002;LOC109086963;LOC109051105;LOC109055329;LOC109064819
8	GO:0008028	MF	monocarboxylic acid transmembrane transporter activity	8/1003	107/50059	0.00143864970144	0.0570856201533	gene-LOC109092450;gene-LOC109058911;gene-LOC109058467;gene-LOC109084983;gene-LOC109084994;gene-LOC109094615;gene-LOC109057524;gene-LOC109091019	LOC109092450;LOC109058911;LOC109058467;LOC109084983;LOC109084994;LOC109094615;LOC109057524;LOC109091019
5	GO:0001878	BP	response to yeast	5/1003	42/50059	0.00147144225819	0.0577712426262	gene-LOC109074527;gene-LOC109076076;gene-LOC109105273;gene-LOC109095106;gene-LOC109083342	LOC109074527;LOC109076076;LOC109105273;LOC109095106;LOC109083342
29	GO:0051253	BP	negative regulation of RNA metabolic process	29/1003	764/50059	0.00151328576137	0.0589587105093	gene-LOC109085545;gene-LOC109066735;gene-LOC109074678;gene-LOC109054790;gene-LOC109060789;gene-LOC109071452;gene-LOC109102876;gene-LOC109111947;gene-LOC109047385;gene-LOC109112001;gene-LOC109104004;gene-LOC109090421;gene-LOC109051193;gene-LOC109091321;gene-LOC109091773;gene-LOC109055626;gene-LOC109105684;gene-nr1d2;gene-LOC109098978;gene-LOC109105682;gene-LOC109051558;gene-LOC109049399;gene-LOC10…	LOC109085545;LOC109066735;LOC109074678;LOC109054790;LOC109060789;LOC109071452;LOC109102876;LOC109111947;LOC109047385;LOC109112001;LOC109104004;LOC109090421;LOC109051193;LOC109091321;LOC109091773;LOC109055626;LOC109105684;nr1d2;LOC109098978;LOC109105682;LOC109051558;LOC109049399;LOC109108134;LOC109055950;LOC109073224;LOC109069563;LOC109047392;LOC109089358;LOC109098115
3	GO:0000185	BP	activation of MAPKKK activity	3/1003	12/50059	0.00154112158021	0.0598623611396	gene-LOC109095246;gene-LOC109075440;gene-LOC109083117	LOC109095246;LOC109075440;LOC109083117
126	GO:0051171	BP	regulation of nitrogen compound metabolic process	126/1003	4772/50059	0.00159122570672	0.0616229631047	gene-serpinf1;gene-LOC109047385;gene-LOC109060789;gene-LOC109054122;gene-LOC109112001;gene-zmynd8;gene-LOC109069375;gene-LOC109102876;gene-LOC109111588;gene-LOC109068760;gene-LOC109080931;gene-LOC109051681;gene-LOC109068084;gene-LOC109059699;gene-LOC109090514;gene-LOC109075440;gene-nr1d2;gene-LOC109105462;gene-LOC109067835;gene-LOC109066609;gene-LOC109051558;gene-LOC109057068;gene-LOC109108134;ge…	serpinf1;LOC109047385;LOC109060789;LOC109054122;LOC109112001;zmynd8;LOC109069375;LOC109102876;LOC109111588;LOC109068760;LOC109080931;LOC109051681;LOC109068084;LOC109059699;LOC109090514;LOC109075440;nr1d2;LOC109105462;LOC109067835;LOC109066609;LOC109051558;LOC109057068;LOC109108134;LOC109102488;LOC109055950;LOC109053175;LOC109056640;LOC109063183;LOC109089358;LOC109072368;LOC109112429;LOC109089056;…
5	GO:0016646	MF	oxidoreductase activity, acting on the CH-NH group of donors, NAD or NADP as acceptor	5/1003	43/50059	0.00163789599483	0.0630516619383	gene-LOC109093262;gene-LOC109109948;gene-LOC109106415;gene-LOC109092687;gene-LOC109092685	LOC109093262;LOC109109948;LOC109106415;LOC109092687;LOC109092685
8	GO:0016701	MF	oxidoreductase activity, acting on single donors with incorporation of molecular oxygen	8/1003	110/50059	0.00171639813855	0.0656815145243	gene-LOC109088195;gene-LOC109088196;gene-LOC109094640;gene-LOC109102095;gene-LOC109051970;gene-miox;gene-LOC109110982;gene-LOC109079428	LOC109088195;LOC109088196;LOC109094640;LOC109102095;LOC109051970;miox;LOC109110982;LOC109079428
10	GO:0043405	BP	regulation of MAP kinase activity	10/1003	164/50059	0.0018351098239	0.0700164978964	gene-LOC109075440;gene-LOC109109994;gene-LOC109092867;gene-LOC109056140;gene-LOC109078747;gene-LOC109095246;gene-LOC109110010;gene-LOC109083117;gene-LOC109055259;gene-LOC109111588	LOC109075440;LOC109109994;LOC109092867;LOC109056140;LOC109078747;LOC109095246;LOC109110010;LOC109083117;LOC109055259;LOC109111588
4	GO:0006003	BP	fructose 2,6-bisphosphate metabolic process	4/1003	27/50059	0.00194731857136	0.0738606479301	gene-LOC109074090;gene-LOC109091540;gene-LOC109067684;gene-LOC109085906	LOC109074090;LOC109091540;LOC109067684;LOC109085906
4	GO:0001671	MF	ATPase activator activity	4/1003	27/50059	0.00194731857136	0.0738606479301	gene-LOC109107248;gene-LOC109113443;gene-LOC109107247;gene-LOC109060581	LOC109107248;LOC109113443;LOC109107247;LOC109060581
58	GO:0051716	BP	cellular response to stimulus	58/1003	1909/50059	0.00195525698745	0.0739442642528	gene-LOC109087874;gene-LOC109059958;gene-LOC109076076;gene-neil1;gene-LOC109060789;gene-LOC109110311;gene-LOC109112429;gene-derl1;gene-LOC109071474;gene-LOC109063875;gene-LOC109069375;gene-LOC109066807;gene-LOC109045483;gene-LOC109070852;gene-LOC109105957;gene-LOC109113436;gene-LOC109112433;gene-LOC109097196;gene-LOC109097193;gene-LOC109090421;gene-LOC109080148;gene-LOC109093332;gene-LOC109095162…	LOC109087874;LOC109059958;LOC109076076;neil1;LOC109060789;LOC109110311;LOC109112429;derl1;LOC109071474;LOC109063875;LOC109069375;LOC109066807;LOC109045483;LOC109070852;LOC109105957;LOC109113436;LOC109112433;LOC109097196;LOC109097193;LOC109090421;LOC109080148;LOC109093332;LOC109095162;lman1;LOC109055890;oxsr1;pdia4;LOC109060824;LOC109111922;LOC109113443;LOC109110865;LOC109101828;LOC109062822;LOC10…
3	GO:0032926	BP	negative regulation of activin receptor signaling pathway	3/1003	13/50059	0.00197371323611	0.07428465898	gene-LOC109091625;gene-LOC109082957;gene-LOC109091623	LOC109091625;LOC109082957;LOC109091623
7	GO:0042180	BP	cellular ketone metabolic process	7/1003	88/50059	0.00197577838323	0.07428465898	gene-hsd17b3;gene-LOC109094640;gene-LOC109051970;gene-LOC109061174;gene-LOC109084533;gene-LOC109077532;gene-LOC109057327	hsd17b3;LOC109094640;LOC109051970;LOC109061174;LOC109084533;LOC109077532;LOC109057327
29	GO:0045934	BP	negative regulation of nucleobase-containing compound metabolic process	29/1003	796/50059	0.00207059975232	0.0774846944153	gene-LOC109085545;gene-LOC109066735;gene-LOC109074678;gene-LOC109054790;gene-LOC109060789;gene-LOC109071452;gene-LOC109102876;gene-LOC109111947;gene-LOC109047385;gene-LOC109112001;gene-LOC109104004;gene-LOC109090421;gene-LOC109051193;gene-LOC109091321;gene-LOC109091773;gene-LOC109055626;gene-LOC109105684;gene-nr1d2;gene-LOC109098978;gene-LOC109105682;gene-LOC109051558;gene-LOC109049399;gene-LOC10…	LOC109085545;LOC109066735;LOC109074678;LOC109054790;LOC109060789;LOC109071452;LOC109102876;LOC109111947;LOC109047385;LOC109112001;LOC109104004;LOC109090421;LOC109051193;LOC109091321;LOC109091773;LOC109055626;LOC109105684;nr1d2;LOC109098978;LOC109105682;LOC109051558;LOC109049399;LOC109108134;LOC109055950;LOC109073224;LOC109069563;LOC109047392;LOC109089358;LOC109098115
6	GO:0010466	BP	negative regulation of peptidase activity	6/1003	66/50059	0.0020849247024	0.0774846944153	gene-LOC109068760;gene-serpinf1;gene-LOC109063183;gene-LOC109056109;gene-LOC109068084;gene-LOC109094615	LOC109068760;serpinf1;LOC109063183;LOC109056109;LOC109068084;LOC109094615
6	GO:0010951	BP	negative regulation of endopeptidase activity	6/1003	66/50059	0.0020849247024	0.0774846944153	gene-LOC109068760;gene-serpinf1;gene-LOC109063183;gene-LOC109056109;gene-LOC109068084;gene-LOC109094615	LOC109068760;serpinf1;LOC109063183;LOC109056109;LOC109068084;LOC109094615
6	GO:0016645	MF	oxidoreductase activity, acting on the CH-NH group of donors	6/1003	66/50059	0.0020849247024	0.0774846944153	gene-LOC109052804;gene-LOC109093262;gene-LOC109092687;gene-LOC109092685;gene-LOC109109948;gene-LOC109106415	LOC109052804;LOC109093262;LOC109092687;LOC109092685;LOC109109948;LOC109106415
7	GO:0009755	BP	hormone-mediated signaling pathway	7/1003	89/50059	0.00210801647959	0.0781177601174	gene-nr1d2;gene-LOC109089358;gene-LOC109054790;gene-LOC109063641;gene-LOC109051558;gene-LOC109051193;gene-LOC109098115	nr1d2;LOC109089358;LOC109054790;LOC109063641;LOC109051558;LOC109051193;LOC109098115
17	GO:0008134	MF	transcription factor binding	17/1003	373/50059	0.00211567550571	0.0781769378844	gene-LOC109066735;gene-LOC109074678;gene-nr1d2;gene-LOC109098978;gene-LOC109089358;gene-LOC109054790;gene-LOC109094954;gene-foxa1;gene-LOC109090421;gene-LOC109082684;gene-LOC109051193;gene-LOC109098115;gene-LOC109055950;gene-LOC109060789;gene-LOC109051558;gene-LOC109055626;gene-LOC109071452	LOC109066735;LOC109074678;nr1d2;LOC109098978;LOC109089358;LOC109054790;LOC109094954;foxa1;LOC109090421;LOC109082684;LOC109051193;LOC109098115;LOC109055950;LOC109060789;LOC109051558;LOC109055626;LOC109071452
8	GO:0046165	BP	alcohol biosynthetic process	8/1003	114/50059	0.00215078326876	0.0792471458112	gene-LOC109110224;gene-nus1;gene-LOC109063083;gene-ip6k2;gene-gch1;gene-LOC109065449;gene-LOC109108996;gene-LOC109091102	LOC109110224;nus1;LOC109063083;ip6k2;gch1;LOC109065449;LOC109108996;LOC109091102
5	GO:0062197	BP	cellular response to chemical stress	5/1003	46/50059	0.00222023530462	0.0812298348711	gene-nfe2l1;gene-LOC109069375;gene-LOC109066354;gene-LOC109060510;gene-LOC109070852	nfe2l1;LOC109069375;LOC109066354;LOC109060510;LOC109070852
2	GO:1903055	BP	positive regulation of extracellular matrix organization	2/1003	4/50059	0.00234269968255	0.0812298348711	gene-LOC109072606;gene-LOC109072607	LOC109072606;LOC109072607
2	GO:0019408	BP	dolichol biosynthetic process	2/1003	4/50059	0.00234269968255	0.0812298348711	gene-nus1;gene-LOC109065449	nus1;LOC109065449
2	GO:0050873	BP	brown fat cell differentiation	2/1003	4/50059	0.00234269968255	0.0812298348711	gene-LOC109082684;gene-LOC109094954	LOC109082684;LOC109094954
2	GO:0019442	BP	tryptophan catabolic process to acetyl-CoA	2/1003	4/50059	0.00234269968255	0.0812298348711	gene-LOC109094640;gene-LOC109051970	LOC109094640;LOC109051970
2	GO:0010561	BP	negative regulation of glycoprotein biosynthetic process	2/1003	4/50059	0.00234269968255	0.0812298348711	gene-LOC109089056;gene-itm2b	LOC109089056;itm2b
2	GO:0021594	BP	rhombomere formation	2/1003	4/50059	0.00234269968255	0.0812298348711	gene-LOC109056140;gene-LOC109092867	LOC109056140;LOC109092867
2	GO:0042985	BP	negative regulation of amyloid precursor protein biosynthetic process	2/1003	4/50059	0.00234269968255	0.0812298348711	gene-LOC109089056;gene-itm2b	LOC109089056;itm2b
2	GO:0021531	BP	spinal cord radial glial cell differentiation	2/1003	4/50059	0.00234269968255	0.0812298348711	gene-LOC109049037;gene-LOC109049033	LOC109049037;LOC109049033
2	GO:1903019	BP	negative regulation of glycoprotein metabolic process	2/1003	4/50059	0.00234269968255	0.0812298348711	gene-LOC109089056;gene-itm2b	LOC109089056;itm2b
2	GO:0015780	BP	nucleotide-sugar transmembrane transport	2/1003	4/50059	0.00234269968255	0.0812298348711	gene-LOC109062399;gene-LOC109062388	LOC109062399;LOC109062388
2	GO:1900037	BP	regulation of cellular response to hypoxia	2/1003	4/50059	0.00234269968255	0.0812298348711	gene-LOC109097196;gene-LOC109097193	LOC109097196;LOC109097193
2	GO:0009791	BP	post-embryonic development	2/1003	4/50059	0.00234269968255	0.0812298348711	gene-LOC109069362;gene-serp1	LOC109069362;serp1
2	GO:0016094	BP	polyprenol biosynthetic process	2/1003	4/50059	0.00234269968255	0.0812298348711	gene-nus1;gene-LOC109065449	nus1;LOC109065449
2	GO:0030663	CC	COPI-coated vesicle membrane	2/1003	4/50059	0.00234269968255	0.0812298348711	gene-LOC109057394;gene-LOC109061112	LOC109057394;LOC109061112
4	GO:0015175	MF	neutral amino acid transmembrane transporter activity	4/1003	28/50059	0.00223617046311	0.0812298348711	gene-LOC109079168;gene-LOC109079139;gene-LOC109052026;gene-LOC109108424	LOC109079168;LOC109079139;LOC109052026;LOC109108424
4	GO:0005518	MF	collagen binding	4/1003	28/50059	0.00223617046311	0.0812298348711	gene-LOC109097437;gene-LOC109059226;gene-LOC109059223;gene-LOC109103942	LOC109097437;LOC109059226;LOC109059223;LOC109103942
2	GO:0015067	MF	amidinotransferase activity	2/1003	4/50059	0.00234269968255	0.0812298348711	gene-LOC109070558;gene-gatm	LOC109070558;gatm
2	GO:0044548	MF	S100 protein binding	2/1003	4/50059	0.00234269968255	0.0812298348711	gene-LOC109086070;gene-cacybp	LOC109086070;cacybp
2	GO:0001222	MF	transcription corepressor binding	2/1003	4/50059	0.00234269968255	0.0812298348711	gene-LOC109066735;gene-LOC109098978	LOC109066735;LOC109098978
2	GO:0005046	MF	KDEL sequence binding	2/1003	4/50059	0.00234269968255	0.0812298348711	gene-LOC109057394;gene-LOC109061112	LOC109057394;LOC109061112
7	GO:1903827	BP	regulation of cellular protein localization	7/1003	91/50059	0.00239291746079	0.0818276194456	gene-LOC109054223;gene-LOC109053826;gene-LOC109052075;gene-LOC109047274;gene-LOC109055111;gene-LOC109105273;gene-LOC109091932	LOC109054223;LOC109053826;LOC109052075;LOC109047274;LOC109055111;LOC109105273;LOC109091932
8	GO:0035162	BP	embryonic hemopoiesis	8/1003	116/50059	0.00239810667829	0.0818276194456	gene-LOC109073953;gene-LOC109093467;gene-LOC109083135;gene-LOC109091321;gene-LOC109055950;gene-LOC109050253;gene-LOC109071452;gene-LOC109093469	LOC109073953;LOC109093467;LOC109083135;LOC109091321;LOC109055950;LOC109050253;LOC109071452;LOC109093469
6	GO:0019200	MF	carbohydrate kinase activity	6/1003	68/50059	0.00242853053061	0.0824166571651	gene-LOC109091540;gene-LOC109067684;gene-xylb;gene-LOC109074090;gene-LOC109062640;gene-LOC109085906	LOC109091540;LOC109067684;xylb;LOC109074090;LOC109062640;LOC109085906
5	GO:0003756	MF	protein disulfide isomerase activity	5/1003	47/50059	0.00244411398856	0.0825112408283	gene-LOC109112647;gene-pdia4;gene-LOC109112643;gene-LOC109070914;gene-LOC109112637	LOC109112647;pdia4;LOC109112643;LOC109070914;LOC109112637
5	GO:0016864	MF	intramolecular oxidoreductase activity, transposing S-S bonds	5/1003	47/50059	0.00244411398856	0.0825112408283	gene-LOC109112647;gene-pdia4;gene-LOC109112643;gene-LOC109070914;gene-LOC109112637	LOC109112647;pdia4;LOC109112643;LOC109070914;LOC109112637
3	GO:0030431	BP	sleep	3/1003	14/50059	0.00247474242457	0.083327097408	gene-LOC109105684;gene-LOC109073224;gene-LOC109105682	LOC109105684;LOC109073224;LOC109105682
4	GO:0005049	MF	nuclear export signal receptor activity	4/1003	29/50059	0.00255322477502	0.0857457986944	gene-LOC109052075;gene-LOC109105273;gene-LOC109054223;gene-LOC109091932	LOC109052075;LOC109105273;LOC109054223;LOC109091932
16	GO:0051248	BP	negative regulation of protein metabolic process	16/1003	343/50059	0.00266055463888	0.0891182146053	gene-LOC109068760;gene-serpinf1;gene-LOC109063183;gene-LOC109047669;gene-LOC109094615;gene-LOC109106894;gene-LOC109089056;gene-itm2b;gene-LOC109092867;gene-LOC109056140;gene-LOC109056109;gene-LOC109068084;gene-LOC109102219;gene-LOC109044924;gene-prkrip1;gene-LOC109072154	LOC109068760;serpinf1;LOC109063183;LOC109047669;LOC109094615;LOC109106894;LOC109089056;itm2b;LOC109092867;LOC109056140;LOC109056109;LOC109068084;LOC109102219;LOC109044924;prkrip1;LOC109072154
89	GO:0006355	BP	regulation of transcription, DNA-templated	89/1003	3229/50059	0.00273241695695	0.0904788240156	gene-LOC109047385;gene-LOC109060789;gene-LOC109054122;gene-LOC109062100;gene-LOC109105910;gene-LOC109069375;gene-LOC109102876;gene-LOC109080933;gene-LOC109080931;gene-LOC109083790;gene-LOC109090514;gene-nr1d2;gene-LOC109105462;gene-LOC109067835;gene-LOC109066609;gene-LOC109051558;gene-LOC109057068;gene-LOC109108134;gene-LOC109102488;gene-LOC109055950;gene-LOC109053175;gene-LOC109056640;gene-LOC10…	LOC109047385;LOC109060789;LOC109054122;LOC109062100;LOC109105910;LOC109069375;LOC109102876;LOC109080933;LOC109080931;LOC109083790;LOC109090514;nr1d2;LOC109105462;LOC109067835;LOC109066609;LOC109051558;LOC109057068;LOC109108134;LOC109102488;LOC109055950;LOC109053175;LOC109056640;LOC109107104;LOC109112429;LOC109089358;LOC109047426;LOC109098115;LOC109085545;LOC109064881;LOC109045483;LOC109112433;LOC…
89	GO:2001141	BP	regulation of RNA biosynthetic process	89/1003	3230/50059	0.00273673090051	0.0904788240156	gene-LOC109047385;gene-LOC109060789;gene-LOC109054122;gene-LOC109062100;gene-LOC109105910;gene-LOC109069375;gene-LOC109102876;gene-LOC109080933;gene-LOC109080931;gene-LOC109083790;gene-LOC109090514;gene-nr1d2;gene-LOC109105462;gene-LOC109067835;gene-LOC109066609;gene-LOC109051558;gene-LOC109057068;gene-LOC109108134;gene-LOC109102488;gene-LOC109055950;gene-LOC109053175;gene-LOC109056640;gene-LOC10…	LOC109047385;LOC109060789;LOC109054122;LOC109062100;LOC109105910;LOC109069375;LOC109102876;LOC109080933;LOC109080931;LOC109083790;LOC109090514;nr1d2;LOC109105462;LOC109067835;LOC109066609;LOC109051558;LOC109057068;LOC109108134;LOC109102488;LOC109055950;LOC109053175;LOC109056640;LOC109107104;LOC109112429;LOC109089358;LOC109047426;LOC109098115;LOC109085545;LOC109064881;LOC109045483;LOC109112433;LOC…
89	GO:1903506	BP	regulation of nucleic acid-templated transcription	89/1003	3230/50059	0.00273673090051	0.0904788240156	gene-LOC109047385;gene-LOC109060789;gene-LOC109054122;gene-LOC109062100;gene-LOC109105910;gene-LOC109069375;gene-LOC109102876;gene-LOC109080933;gene-LOC109080931;gene-LOC109083790;gene-LOC109090514;gene-nr1d2;gene-LOC109105462;gene-LOC109067835;gene-LOC109066609;gene-LOC109051558;gene-LOC109057068;gene-LOC109108134;gene-LOC109102488;gene-LOC109055950;gene-LOC109053175;gene-LOC109056640;gene-LOC10…	LOC109047385;LOC109060789;LOC109054122;LOC109062100;LOC109105910;LOC109069375;LOC109102876;LOC109080933;LOC109080931;LOC109083790;LOC109090514;nr1d2;LOC109105462;LOC109067835;LOC109066609;LOC109051558;LOC109057068;LOC109108134;LOC109102488;LOC109055950;LOC109053175;LOC109056640;LOC109107104;LOC109112429;LOC109089358;LOC109047426;LOC109098115;LOC109085545;LOC109064881;LOC109045483;LOC109112433;LOC…
685	GO:0008150	BP	biological_process	685/1003	31954/50059	0.00280922928867	0.0922544862434	gene-LOC109056140;gene-LOC109059958;gene-LOC109049154;gene-LOC109064793;gene-LOC109052818;gene-LOC109057394;gene-LOC109088212;gene-LOC109091625;gene-LOC109052815;gene-LOC109091623;gene-LOC109111588;gene-LOC109097196;gene-LOC109108871;gene-LOC109066351;gene-LOC109097193;gene-LOC109104627;gene-LOC109066421;gene-LOC109086961;gene-LOC109066810;gene-LOC109097760;gene-LOC109086807;gene-LOC109085393;gen…	LOC109056140;LOC109059958;LOC109049154;LOC109064793;LOC109052818;LOC109057394;LOC109088212;LOC109091625;LOC109052815;LOC109091623;LOC109111588;LOC109097196;LOC109108871;LOC109066351;LOC109097193;LOC109104627;LOC109066421;LOC109086961;LOC109066810;LOC109097760;LOC109086807;LOC109085393;LOC109053310;LOC109081393;LOC109054282;LOC109050665;LOC109067835;LOC109066609;LOC109105814;LOC109047348;LOC109105…
9	GO:0032870	BP	cellular response to hormone stimulus	9/1003	146/50059	0.0028328765937	0.0922544862434	gene-LOC109063083;gene-LOC109112433;gene-lman1;gene-LOC109112429;gene-LOC109087115;gene-LOC109094710;gene-LOC109060789;gene-LOC109090421;gene-LOC109064899	LOC109063083;LOC109112433;lman1;LOC109112429;LOC109087115;LOC109094710;LOC109060789;LOC109090421;LOC109064899
4	GO:0009914	BP	hormone transport	4/1003	30/50059	0.00289980083608	0.0939593758344	gene-LOC109109184;gene-LOC109052536;gene-LOC109113396;gene-LOC109087170	LOC109109184;LOC109052536;LOC109113396;LOC109087170
27	GO:0005975	BP	carbohydrate metabolic process	27/1003	728/50059	0.00291653495628	0.0942647488625	gene-LOC109074111;gene-LOC109076645;gene-LOC109068127;gene-LOC109091645;gene-LOC109046265;gene-slc3a2;gene-LOC109062640;gene-LOC109067684;gene-LOC109072463;gene-LOC109072464;gene-LOC109074090;gene-LOC109097760;gene-rgn;gene-xylb;gene-serp1;gene-miox;gene-LOC109068350;gene-LOC109087249;gene-LOC109069362;gene-LOC109104275;gene-LOC109091540;gene-LOC109063083;gene-LOC109077299;gene-LOC109085906;gene-…	LOC109074111;LOC109076645;LOC109068127;LOC109091645;LOC109046265;slc3a2;LOC109062640;LOC109067684;LOC109072463;LOC109072464;LOC109074090;LOC109097760;rgn;xylb;serp1;miox;LOC109068350;LOC109087249;LOC109069362;LOC109104275;LOC109091540;LOC109063083;LOC109077299;LOC109085906;LOC109087246;LOC109055001;LOC109109513
5	GO:1903510	BP	mucopolysaccharide metabolic process	5/1003	49/50059	0.00294033803795	0.0947964983436	gene-LOC109113765;gene-LOC109109864;gene-itih2;gene-itih3;gene-LOC109056694	LOC109113765;LOC109109864;itih2;itih3;LOC109056694
14	GO:0044092	BP	negative regulation of molecular function	14/1003	298/50059	0.00303809991049	0.0970414864279	gene-LOC109068760;gene-serpinf1;gene-LOC109063183;gene-LOC109055626;gene-LOC109106894;gene-LOC109092867;gene-LOC109056140;gene-LOC109047669;gene-LOC109056109;gene-LOC109066468;gene-LOC109094615;gene-prkrip1;gene-LOC109108171;gene-LOC109068084	LOC109068760;serpinf1;LOC109063183;LOC109055626;LOC109106894;LOC109092867;LOC109056140;LOC109047669;LOC109056109;LOC109066468;LOC109094615;prkrip1;LOC109108171;LOC109068084
3	GO:0032481	BP	positive regulation of type I interferon production	3/1003	15/50059	0.00304759630919	0.0970414864279	gene-LOC109082382;gene-zbtb16;gene-LOC109069694	LOC109082382;zbtb16;LOC109069694
3	GO:0002698	BP	negative regulation of immune effector process	3/1003	15/50059	0.00304759630919	0.0970414864279	gene-LOC109068760;gene-LOC109071452;gene-LOC109055950	LOC109068760;LOC109071452;LOC109055950
3	GO:0035701	BP	hematopoietic stem cell migration	3/1003	15/50059	0.00304759630919	0.0970414864279	gene-LOC109093467;gene-LOC109093469;gene-LOC109105509	LOC109093467;LOC109093469;LOC109105509
3	GO:0004331	MF	fructose-2,6-bisphosphate 2-phosphatase activity	3/1003	15/50059	0.00304759630919	0.0970414864279	gene-LOC109074090;gene-LOC109091540;gene-LOC109067684	LOC109074090;LOC109091540;LOC109067684
16	GO:0048193	BP	Golgi vesicle transport	16/1003	353/50059	0.00305845768133	0.0971474636907	gene-LOC109080115;gene-LOC109057394;gene-LOC109095984;gene-LOC109045966;gene-LOC109061112;gene-LOC109070137;gene-lman1;gene-LOC109087115;gene-LOC109087455;gene-LOC109077266;gene-LOC109061084;gene-LOC109061306;gene-LOC109053826;gene-LOC109048124;gene-LOC109077524;gene-LOC109083980	LOC109080115;LOC109057394;LOC109095984;LOC109045966;LOC109061112;LOC109070137;lman1;LOC109087115;LOC109087455;LOC109077266;LOC109061084;LOC109061306;LOC109053826;LOC109048124;LOC109077524;LOC109083980
9	GO:0015171	MF	amino acid transmembrane transporter activity	9/1003	148/50059	0.00310238178014	0.0983005293285	gene-LOC109079139;gene-LOC109079168;gene-LOC109108424;gene-LOC109092450;gene-LOC109058911;gene-LOC109092469;gene-LOC109052026;gene-slc38a4;gene-LOC109091019	LOC109079139;LOC109079168;LOC109108424;LOC109092450;LOC109058911;LOC109092469;LOC109052026;slc38a4;LOC109091019
87	GO:0009058	BP	biosynthetic process	87/1003	3171/50059	0.00314603195416	0.099439284512	gene-LOC109087874;gene-LOC109092687;gene-LOC109092685;gene-LOC109088212;gene-LOC109079139;gene-LOC109108871;gene-elovl6;gene-LOC109058467;gene-LOC109108977;gene-LOC109097760;gene-LOC109077532;gene-LOC109047348;gene-LOC109079315;gene-LOC109074426;gene-LOC109107104;gene-LOC109094679;gene-gch1;gene-tufm;gene-LOC109062182;gene-LOC109109948;gene-LOC109048624;gene-LOC109072463;gene-LOC109072464;gene-LO…	LOC109087874;LOC109092687;LOC109092685;LOC109088212;LOC109079139;LOC109108871;elovl6;LOC109058467;LOC109108977;LOC109097760;LOC109077532;LOC109047348;LOC109079315;LOC109074426;LOC109107104;LOC109094679;gch1;tufm;LOC109062182;LOC109109948;LOC109048624;LOC109072463;LOC109072464;LOC109065403;LOC109066351;LOC109108996;nus1;LOC109063049;LOC109108561;LOC109112265;LOC109056109;LOC109076067;LOC109060443;…
5	GO:0032386	BP	regulation of intracellular transport	5/1003	50/50059	0.00321396035498	0.101090811556	gene-LOC109052075;gene-LOC109053826;gene-LOC109105273;gene-LOC109054223;gene-LOC109091932	LOC109052075;LOC109053826;LOC109105273;LOC109054223;LOC109091932
13	GO:0005319	MF	lipid transporter activity	13/1003	268/50059	0.00320953583312	0.101090811556	gene-LOC109050962;gene-LOC109094965;gene-LOC109082307;gene-LOC109047596;gene-LOC109063086;gene-LOC109063087;gene-LOC109064085;gene-LOC109112792;gene-LOC109108977;gene-LOC109058467;gene-LOC109057526;gene-LOC109065643;gene-LOC109105091	LOC109050962;LOC109094965;LOC109082307;LOC109047596;LOC109063086;LOC109063087;LOC109064085;LOC109112792;LOC109108977;LOC109058467;LOC109057526;LOC109065643;LOC109105091
6	GO:0016769	MF	transferase activity, transferring nitrogenous groups	6/1003	72/50059	0.00324133715179	0.101703853795	gene-LOC109073953;gene-gatm;gene-LOC109071345;gene-LOC109064899;gene-LOC109070558;gene-LOC109064890	LOC109073953;gatm;LOC109071345;LOC109064899;LOC109070558;LOC109064890
4	GO:0000054	BP	ribosomal subunit export from nucleus	4/1003	31/50059	0.00327719581984	0.101837872994	gene-LOC109052075;gene-LOC109105273;gene-LOC109054223;gene-LOC109091932	LOC109052075;LOC109105273;LOC109054223;LOC109091932
4	GO:0071426	BP	ribonucleoprotein complex export from nucleus	4/1003	31/50059	0.00327719581984	0.101837872994	gene-LOC109052075;gene-LOC109105273;gene-LOC109054223;gene-LOC109091932	LOC109052075;LOC109105273;LOC109054223;LOC109091932
4	GO:0071428	BP	rRNA-containing ribonucleoprotein complex export from nucleus	4/1003	31/50059	0.00327719581984	0.101837872994	gene-LOC109052075;gene-LOC109105273;gene-LOC109054223;gene-LOC109091932	LOC109052075;LOC109105273;LOC109054223;LOC109091932
4	GO:0033750	BP	ribosome localization	4/1003	31/50059	0.00327719581984	0.101837872994	gene-LOC109052075;gene-LOC109105273;gene-LOC109054223;gene-LOC109091932	LOC109052075;LOC109105273;LOC109054223;LOC109091932
13	GO:0006066	BP	alcohol metabolic process	13/1003	269/50059	0.00331235187922	0.102682908256	gene-LOC109110224;gene-nus1;gene-LOC109113396;gene-LOC109063083;gene-ip6k2;gene-miox;gene-LOC109093219;gene-gch1;gene-LOC109065449;gene-LOC109052536;gene-LOC109108996;gene-LOC109072076;gene-LOC109091102	LOC109110224;nus1;LOC109113396;LOC109063083;ip6k2;miox;LOC109093219;gch1;LOC109065449;LOC109052536;LOC109108996;LOC109072076;LOC109091102
133	GO:0060255	BP	regulation of macromolecule metabolic process	133/1003	5199/50059	0.003378902531	0.104244801531	gene-serpinf1;gene-LOC109075089;gene-LOC109047385;gene-LOC109060789;gene-LOC109054122;gene-LOC109112001;gene-zmynd8;gene-LOC109069375;gene-LOC109102876;gene-LOC109111588;gene-LOC109068760;gene-LOC109080931;gene-LOC109051681;gene-LOC109101575;gene-LOC109068084;gene-LOC109059699;gene-LOC109090514;gene-LOC109075440;gene-nr1d2;gene-LOC109105462;gene-LOC109067835;gene-LOC109066609;gene-LOC109051558;ge…	serpinf1;LOC109075089;LOC109047385;LOC109060789;LOC109054122;LOC109112001;zmynd8;LOC109069375;LOC109102876;LOC109111588;LOC109068760;LOC109080931;LOC109051681;LOC109101575;LOC109068084;LOC109059699;LOC109090514;LOC109075440;nr1d2;LOC109105462;LOC109067835;LOC109066609;LOC109051558;LOC109057068;LOC109108134;LOC109102488;LOC109055950;LOC109053175;LOC109056640;LOC109063183;LOC109089358;LOC109072368;…
10	GO:0006839	BP	mitochondrial transport	10/1003	179/50059	0.00345849222585	0.106244019295	gene-LOC109101234;gene-LOC109079139;gene-LOC109057282;gene-LOC109079168;gene-LOC109046314;gene-LOC109104627;gene-LOC109105814;gene-LOC109107341;gene-LOC109105813;gene-LOC109057524	LOC109101234;LOC109079139;LOC109057282;LOC109079168;LOC109046314;LOC109104627;LOC109105814;LOC109107341;LOC109105813;LOC109057524
847	GO:0003674	MF	molecular_function	847/1003	40486/50059	0.00346871724025	0.106253153279	gene-LOC109067646;gene-LOC109106965;gene-LOC109057394;gene-LOC109108903;gene-LOC109074552;gene-LOC109064793;gene-LOC109052818;gene-LOC109065510;gene-tex36;gene-LOC109059958;gene-LOC109088212;gene-LOC109091625;gene-LOC109047132;gene-LOC109057669;gene-LOC109111588;gene-LOC109061388;gene-LOC109103474;gene-LOC109097196;gene-LOC109057249;gene-LOC109066351;gene-LOC109097193;gene-LOC109104627;gene-LOC10…	LOC109067646;LOC109106965;LOC109057394;LOC109108903;LOC109074552;LOC109064793;LOC109052818;LOC109065510;tex36;LOC109059958;LOC109088212;LOC109091625;LOC109047132;LOC109057669;LOC109111588;LOC109061388;LOC109103474;LOC109097196;LOC109057249;LOC109066351;LOC109097193;LOC109104627;LOC109066421;LOC109086963;LOC109086961;LOC109097760;LOC109085393;LOC109054282;LOC109050665;LOC109067835;LOC109067834;LOC…
31	GO:0002376	BP	immune system process	31/1003	893/50059	0.00349392543271	0.106771711801	gene-LOC109056635;gene-LOC109051363;gene-LOC109059056;gene-LOC109056743;gene-LOC109051602;gene-LOC109076179;gene-LOC109105771;gene-LOC109052954;gene-LOC109052693;gene-LOC109108959;gene-c8b;gene-LOC109057473;gene-LOC109079664;gene-LOC109074232;gene-nox5;gene-LOC109052426;gene-LOC109052424;gene-LOC109063773;gene-LOC109049154;gene-LOC109099058;gene-LOC109061229;gene-LOC109060118;gene-LOC109044888;ge…	LOC109056635;LOC109051363;LOC109059056;LOC109056743;LOC109051602;LOC109076179;LOC109105771;LOC109052954;LOC109052693;LOC109108959;c8b;LOC109057473;LOC109079664;LOC109074232;nox5;LOC109052426;LOC109052424;LOC109063773;LOC109049154;LOC109099058;LOC109061229;LOC109060118;LOC109044888;LOC109072416;LOC109072728;LOC109072608;LOC109052328;LOC109052108;LOC109064723;LOC109060361;LOC109064824
5	GO:0003333	BP	amino acid transmembrane transport	5/1003	51/50059	0.00350544057038	0.106870358382	gene-LOC109079168;gene-LOC109079139;gene-LOC109057320;gene-slc38a4;gene-LOC109092469	LOC109079168;LOC109079139;LOC109057320;slc38a4;LOC109092469
13	GO:0060548	BP	negative regulation of cell death	13/1003	271/50059	0.00352601693316	0.107244137665	gene-LOC109107949;gene-LOC109073060;gene-LOC109079423;gene-LOC109052776;gene-LOC109061670;gene-LOC109049576;gene-LOC109097196;gene-LOC109050593;gene-LOC109097193;gene-LOC109065177;gene-LOC109069264;gene-LOC109094615;gene-LOC109063789	LOC109107949;LOC109073060;LOC109079423;LOC109052776;LOC109061670;LOC109049576;LOC109097196;LOC109050593;LOC109097193;LOC109065177;LOC109069264;LOC109094615;LOC109063789
4	GO:0019798	MF	procollagen-proline dioxygenase activity	4/1003	32/50059	0.00368668240663	0.111866956037	gene-LOC109088195;gene-LOC109088196;gene-LOC109102095;gene-LOC109079428	LOC109088195;LOC109088196;LOC109102095;LOC109079428
3	GO:0000413	BP	protein peptidyl-prolyl isomerization	3/1003	16/50059	0.00369537347873	0.111867456295	gene-LOC109058902;gene-LOC109058900;gene-LOC109106346	LOC109058902;LOC109058900;LOC109106346
16	GO:0051707	BP	response to other organism	16/1003	364/50059	0.00370767447538	0.111976979003	gene-LOC109074527;gene-LOC109069779;gene-LOC109095464;gene-LOC109054127;gene-LOC109044888;gene-LOC109076076;gene-LOC109066874;gene-LOC109045786;gene-LOC109054122;gene-LOC109063884;gene-LOC109105273;gene-LOC109095106;gene-LOC109083342;gene-LOC109093827;gene-LOC109064824;gene-LOC109076179	LOC109074527;LOC109069779;LOC109095464;LOC109054127;LOC109044888;LOC109076076;LOC109066874;LOC109045786;LOC109054122;LOC109063884;LOC109105273;LOC109095106;LOC109083342;LOC109093827;LOC109064824;LOC109076179
2	GO:0006626	BP	protein targeting to mitochondrion	2/1003	5/50059	0.00385262127761	0.11215215349	gene-LOC109101234;gene-LOC109107341	LOC109101234;LOC109107341
2	GO:0050687	BP	negative regulation of defense response to virus	2/1003	5/50059	0.00385262127761	0.11215215349	gene-LOC109071452;gene-LOC109055950	LOC109071452;LOC109055950
2	GO:0048644	BP	muscle organ morphogenesis	2/1003	5/50059	0.00385262127761	0.11215215349	gene-LOC109069362;gene-serp1	LOC109069362;serp1
2	GO:0045604	BP	regulation of epidermal cell differentiation	2/1003	5/50059	0.00385262127761	0.11215215349	gene-LOC109098630;gene-LOC109098778	LOC109098630;LOC109098778
2	GO:2000381	BP	negative regulation of mesoderm development	2/1003	5/50059	0.00385262127761	0.11215215349	gene-LOC109082957;gene-LOC109047782	LOC109082957;LOC109047782
2	GO:1904983	BP	glycine import into mitochondrion	2/1003	5/50059	0.00385262127761	0.11215215349	gene-LOC109079168;gene-LOC109079139	LOC109079168;LOC109079139
2	GO:0060052	BP	neurofilament cytoskeleton organization	2/1003	5/50059	0.00385262127761	0.11215215349	gene-LOC109100179;gene-LOC109099442	LOC109100179;LOC109099442
2	GO:0010259	BP	multicellular organism aging	2/1003	5/50059	0.00385262127761	0.11215215349	gene-LOC109069362;gene-serp1	LOC109069362;serp1
2	GO:0006437	BP	tyrosyl-tRNA aminoacylation	2/1003	5/50059	0.00385262127761	0.11215215349	gene-LOC109065176;gene-LOC109110865	LOC109065176;LOC109110865
2	GO:0006600	BP	creatine metabolic process	2/1003	5/50059	0.00385262127761	0.11215215349	gene-LOC109070558;gene-gatm	LOC109070558;gatm
2	GO:0006601	BP	creatine biosynthetic process	2/1003	5/50059	0.00385262127761	0.11215215349	gene-LOC109070558;gene-gatm	LOC109070558;gatm
5	GO:0003951	MF	NAD+ kinase activity	5/1003	52/50059	0.00381541553337	0.11215215349	gene-LOC109069565;gene-LOC109095639;gene-LOC109076969;gene-LOC109071244;gene-nadk	LOC109069565;LOC109095639;LOC109076969;LOC109071244;nadk
2	GO:0004760	MF	serine-pyruvate transaminase activity	2/1003	5/50059	0.00385262127761	0.11215215349	gene-LOC109064890;gene-LOC109064899	LOC109064890;LOC109064899
2	GO:0008453	MF	alanine-glyoxylate transaminase activity	2/1003	5/50059	0.00385262127761	0.11215215349	gene-LOC109064890;gene-LOC109064899	LOC109064890;LOC109064899
2	GO:0004831	MF	tyrosine-tRNA ligase activity	2/1003	5/50059	0.00385262127761	0.11215215349	gene-LOC109065176;gene-LOC109110865	LOC109065176;LOC109110865
38	GO:0010628	BP	positive regulation of gene expression	38/1003	1171/50059	0.00411460175602	0.119508793346	gene-LOC109074678;gene-LOC109054127;gene-LOC109059699;gene-LOC109054790;gene-LOC109060789;gene-LOC109054122;gene-LOC109105910;gene-LOC109069375;gene-LOC109071452;gene-LOC109111009;gene-LOC109045483;gene-LOC109070852;gene-LOC109112433;gene-LOC109111451;gene-LOC109112001;gene-LOC109069694;gene-LOC109104004;gene-LOC109090421;gene-LOC109051193;gene-nfe2l1;gene-LOC109082382;gene-LOC109092344;gene-nr1d…	LOC109074678;LOC109054127;LOC109059699;LOC109054790;LOC109060789;LOC109054122;LOC109105910;LOC109069375;LOC109071452;LOC109111009;LOC109045483;LOC109070852;LOC109112433;LOC109111451;LOC109112001;LOC109069694;LOC109104004;LOC109090421;LOC109051193;nfe2l1;LOC109082382;LOC109092344;nr1d2;serp1;LOC109051558;LOC109091773;LOC109109184;LOC109055950;LOC109069362;LOC109053175;LOC109056640;LOC109089358;LOC…
4	GO:0050796	BP	regulation of insulin secretion	4/1003	33/50059	0.00412950663826	0.119672174398	gene-LOC109069362;gene-LOC109054122;gene-serp1;gene-LOC109054127	LOC109069362;LOC109054122;serp1;LOC109054127
11	GO:0003713	MF	transcription coactivator activity	11/1003	214/50059	0.00419171241468	0.121202518609	gene-nr1d2;gene-LOC109089358;gene-LOC109054790;gene-LOC109112429;gene-LOC109051558;gene-LOC109090421;gene-LOC109080237;gene-LOC109051193;gene-LOC109098115;gene-LOC109060789;gene-LOC109112433	nr1d2;LOC109089358;LOC109054790;LOC109112429;LOC109051558;LOC109090421;LOC109080237;LOC109051193;LOC109098115;LOC109060789;LOC109112433
125	GO:0005737	CC	cytoplasm	125/1003	4856/50059	0.00421253579691	0.121532128942	gene-LOC109050670;gene-LOC109088212;gene-LOC109069375;gene-LOC109047132;gene-LOC109104005;gene-LOC109086961;gene-LOC109058902;gene-LOC109052075;gene-LOC109086807;gene-LOC109060824;gene-LOC109088455;gene-LOC109058952;gene-LOC109075440;gene-LOC109050665;gene-slc26a5;gene-LOC109052507;gene-LOC109068254;gene-LOC109055950;gene-LOC109112423;gene-LOC109049576;gene-LOC109087115;gene-gch1;gene-LOC10908311…	LOC109050670;LOC109088212;LOC109069375;LOC109047132;LOC109104005;LOC109086961;LOC109058902;LOC109052075;LOC109086807;LOC109060824;LOC109088455;LOC109058952;LOC109075440;LOC109050665;slc26a5;LOC109052507;LOC109068254;LOC109055950;LOC109112423;LOC109049576;LOC109087115;gch1;LOC109083117;LOC109109351;LOC109064239;LOC109055318;LOC109076076;LOC109078178;LOC109058320;LOC109088085;LOC109066807;LOC109084…
3	GO:0043551	BP	regulation of phosphatidylinositol 3-kinase activity	3/1003	17/50059	0.00442089663059	0.126412157313	gene-LOC109090177;gene-LOC109087913;gene-LOC109095023	LOC109090177;LOC109087913;LOC109095023
3	GO:0043550	BP	regulation of lipid kinase activity	3/1003	17/50059	0.00442089663059	0.126412157313	gene-LOC109090177;gene-LOC109087913;gene-LOC109095023	LOC109090177;LOC109087913;LOC109095023
6	GO:0046173	BP	polyol biosynthetic process	6/1003	77/50059	0.00452328345954	0.128798039272	gene-LOC109110224;gene-ip6k2;gene-LOC109063083;gene-gch1;gene-LOC109108996;gene-LOC109091102	LOC109110224;ip6k2;LOC109063083;gch1;LOC109108996;LOC109091102
7	GO:0051346	BP	negative regulation of hydrolase activity	7/1003	102/50059	0.00452431077779	0.128798039272	gene-LOC109068760;gene-serpinf1;gene-LOC109063183;gene-LOC109056109;gene-LOC109068084;gene-LOC109094615;gene-LOC109108171	LOC109068760;serpinf1;LOC109063183;LOC109056109;LOC109068084;LOC109094615;LOC109108171
4	GO:0046653	BP	tetrahydrofolate metabolic process	4/1003	35/50059	0.00512000743423	0.143358231431	gene-LOC109093262;gene-LOC109109948;gene-LOC109106415;gene-gch1	LOC109093262;LOC109109948;LOC109106415;gch1
4	GO:0009084	BP	glutamine family amino acid biosynthetic process	4/1003	35/50059	0.00512000743423	0.143358231431	gene-LOC109074426;gene-LOC109080911;gene-LOC109092687;gene-LOC109092685	LOC109074426;LOC109080911;LOC109092687;LOC109092685
4	GO:0051156	BP	glucose 6-phosphate metabolic process	4/1003	35/50059	0.00512000743423	0.143358231431	gene-LOC109087249;gene-LOC109072463;gene-LOC109072464;gene-LOC109087246	LOC109087249;LOC109072463;LOC109072464;LOC109087246
4	GO:0046935	MF	1-phosphatidylinositol-3-kinase regulator activity	4/1003	35/50059	0.00512000743423	0.143358231431	gene-LOC109090177;gene-LOC109087913;gene-LOC109095023;gene-LOC109055259	LOC109090177;LOC109087913;LOC109095023;LOC109055259
39	GO:0042592	BP	homeostatic process	39/1003	1233/50059	0.00529535769351	0.147771722232	gene-LOC109048816;gene-LOC109059958;gene-LOC109054127;gene-LOC109068127;gene-LOC109053450;gene-LOC109054122;gene-LOC109112643;gene-LOC109063875;gene-LOC109071452;gene-LOC109112193;gene-LOC109112637;gene-LOC109062062;gene-LOC109108977;gene-LOC109095162;gene-LOC109066468;gene-pdia4;gene-LOC109081393;gene-rgn;gene-LOC109063976;gene-LOC109056383;gene-LOC109070914;gene-LOC109055950;gene-LOC109074678;g…	LOC109048816;LOC109059958;LOC109054127;LOC109068127;LOC109053450;LOC109054122;LOC109112643;LOC109063875;LOC109071452;LOC109112193;LOC109112637;LOC109062062;LOC109108977;LOC109095162;LOC109066468;pdia4;LOC109081393;rgn;LOC109063976;LOC109056383;LOC109070914;LOC109055950;LOC109074678;LOC109055285;gba;LOC109060581;LOC109112647;LOC109109476;LOC109053165;LOC109057702;LOC109112176;fbxo32;LOC109086153;L…
95	GO:2000112	BP	regulation of cellular macromolecule biosynthetic process	95/1003	3585/50059	0.00534207660927	0.147835665136	gene-LOC109047385;gene-LOC109060789;gene-LOC109054122;gene-LOC109062100;gene-zmynd8;gene-LOC109069375;gene-LOC109102876;gene-LOC109080933;gene-LOC109080931;gene-LOC109083790;gene-LOC109090514;gene-nr1d2;gene-LOC109105462;gene-LOC109067835;gene-LOC109066609;gene-LOC109051558;gene-LOC109057068;gene-LOC109108134;gene-LOC109102488;gene-LOC109055950;gene-LOC109053175;gene-LOC109056640;gene-LOC10910710…	LOC109047385;LOC109060789;LOC109054122;LOC109062100;zmynd8;LOC109069375;LOC109102876;LOC109080933;LOC109080931;LOC109083790;LOC109090514;nr1d2;LOC109105462;LOC109067835;LOC109066609;LOC109051558;LOC109057068;LOC109108134;LOC109102488;LOC109055950;LOC109053175;LOC109056640;LOC109107104;LOC109112429;LOC109089056;LOC109089358;LOC109047426;LOC109098115;LOC109085545;LOC109064881;LOC109045483;LOC109112…
121	GO:0006810	BP	transport	121/1003	4728/50059	0.00535677661098	0.147925034636	gene-LOC109059958;gene-LOC109091381;gene-LOC109057394;gene-LOC109063875;gene-LOC109079139;gene-LOC109057002;gene-LOC109104627;gene-LOC109066421;gene-LOC109108977;gene-LOC109052075;gene-LOC109086807;gene-LOC109090988;gene-LOC109108424;gene-slc26a5;gene-LOC109092469;gene-LOC109105814;gene-LOC109089236;gene-LOC109068254;gene-LOC109061084;gene-LOC109105813;gene-slc17a9;gene-LOC109057702;gene-LOC10908…	LOC109059958;LOC109091381;LOC109057394;LOC109063875;LOC109079139;LOC109057002;LOC109104627;LOC109066421;LOC109108977;LOC109052075;LOC109086807;LOC109090988;LOC109108424;slc26a5;LOC109092469;LOC109105814;LOC109089236;LOC109068254;LOC109061084;LOC109105813;slc17a9;LOC109057702;LOC109083980;LOC109087115;LOC109077266;LOC109097454;LOC109057789;LOC109057787;LOC109077524;LOC109100869;LOC109073332;LOC109…
4	GO:0015804	BP	neutral amino acid transport	4/1003	36/50059	0.00567002611911	0.153521044444	gene-LOC109079168;gene-LOC109079139;gene-LOC109052026;gene-LOC109108424	LOC109079168;LOC109079139;LOC109052026;LOC109108424
4	GO:0018208	BP	peptidyl-proline modification	4/1003	36/50059	0.00567002611911	0.153521044444	gene-LOC109058902;gene-LOC109058900;gene-LOC109102095;gene-LOC109106346	LOC109058902;LOC109058900;LOC109102095;LOC109106346
2	GO:0008272	BP	sulfate transport	2/1003	6/50059	0.00570227824818	0.153521044444	gene-LOC109093942;gene-slc26a5	LOC109093942;slc26a5
2	GO:0006429	BP	leucyl-tRNA aminoacylation	2/1003	6/50059	0.00570227824818	0.153521044444	gene-lars;gene-LOC109087318	lars;LOC109087318
2	GO:0044233	CC	mitochondria-associated endoplasmic reticulum membrane	2/1003	6/50059	0.00570227824818	0.153521044444	gene-LOC109111114;gene-LOC109086981	LOC109111114;LOC109086981
4	GO:0031543	MF	peptidyl-proline dioxygenase activity	4/1003	36/50059	0.00567002611911	0.153521044444	gene-LOC109088195;gene-LOC109088196;gene-LOC109102095;gene-LOC109079428	LOC109088195;LOC109088196;LOC109102095;LOC109079428
2	GO:0001221	MF	transcription cofactor binding	2/1003	6/50059	0.00570227824818	0.153521044444	gene-LOC109066735;gene-LOC109098978	LOC109066735;LOC109098978
2	GO:0030228	MF	lipoprotein particle receptor activity	2/1003	6/50059	0.00570227824818	0.153521044444	gene-LOC109063875;gene-LOC109059958	LOC109063875;LOC109059958
2	GO:0004823	MF	leucine-tRNA ligase activity	2/1003	6/50059	0.00570227824818	0.153521044444	gene-lars;gene-LOC109087318	lars;LOC109087318
2	GO:0004615	MF	phosphomannomutase activity	2/1003	6/50059	0.00570227824818	0.153521044444	gene-LOC109108375;gene-LOC109052546	LOC109108375;LOC109052546
6	GO:0005548	MF	phospholipid transporter activity	6/1003	81/50059	0.00579082374673	0.155580131329	gene-LOC109105091;gene-LOC109063086;gene-LOC109063087;gene-LOC109064085;gene-LOC109108977;gene-LOC109112792	LOC109105091;LOC109063086;LOC109063087;LOC109064085;LOC109108977;LOC109112792
7	GO:0016702	MF	oxidoreductase activity, acting on single donors with incorporation of molecular oxygen, incorporation of two atoms of oxygen	7/1003	107/50059	0.00586695918229	0.157297932671	gene-LOC109088195;gene-LOC109088196;gene-LOC109094640;gene-LOC109102095;gene-LOC109051970;gene-LOC109110982;gene-LOC109079428	LOC109088195;LOC109088196;LOC109094640;LOC109102095;LOC109051970;LOC109110982;LOC109079428
3	GO:0032479	BP	regulation of type I interferon production	3/1003	19/50059	0.00611516524183	0.162600352492	gene-LOC109082382;gene-zbtb16;gene-LOC109069694	LOC109082382;zbtb16;LOC109069694
3	GO:0004467	MF	long-chain fatty acid-CoA ligase activity	3/1003	19/50059	0.00611516524183	0.162600352492	gene-LOC109050962;gene-LOC109094965;gene-LOC109058467	LOC109050962;LOC109094965;LOC109058467
7	GO:0006720	BP	isoprenoid metabolic process	7/1003	108/50059	0.00616775214844	0.16366117635	gene-nus1;gene-LOC109056452;gene-LOC109113396;gene-LOC109110982;gene-LOC109065449;gene-LOC109052536;gene-LOC109072076	nus1;LOC109056452;LOC109113396;LOC109110982;LOC109065449;LOC109052536;LOC109072076
11	GO:0009725	BP	response to hormone	11/1003	226/50059	0.0062612914242	0.165802082559	gene-LOC109063083;gene-LOC109112433;gene-lman1;gene-LOC109112429;gene-LOC109087115;gene-LOC109094710;gene-LOC109060789;gene-LOC109090421;gene-LOC109103807;gene-LOC109064899;gene-lipc	LOC109063083;LOC109112433;lman1;LOC109112429;LOC109087115;LOC109094710;LOC109060789;LOC109090421;LOC109103807;LOC109064899;lipc
9	GO:0098656	BP	anion transmembrane transport	9/1003	165/50059	0.00629464115307	0.166343631783	gene-LOC109079139;gene-LOC109079168;gene-LOC109062399;gene-LOC109062388;gene-LOC109092469;gene-LOC109066421;gene-LOC109057524;gene-slc38a4;gene-LOC109057320	LOC109079139;LOC109079168;LOC109062399;LOC109062388;LOC109092469;LOC109066421;LOC109057524;slc38a4;LOC109057320
18	GO:0032787	BP	monocarboxylic acid metabolic process	18/1003	455/50059	0.00631618932517	0.166571733205	gene-LOC109049010;gene-LOC109079315;gene-LOC109066849;gene-LOC109048624;gene-LOC109107104;gene-LOC109052553;gene-LOC109066027;gene-LOC109063083;gene-gatm;gene-elovl6;gene-LOC109058467;gene-LOC109112265;gene-LOC109063766;gene-LOC109056383;gene-LOC109061174;gene-LOC109081381;gene-LOC109070558;gene-hal	LOC109049010;LOC109079315;LOC109066849;LOC109048624;LOC109107104;LOC109052553;LOC109066027;LOC109063083;gatm;elovl6;LOC109058467;LOC109112265;LOC109063766;LOC109056383;LOC109061174;LOC109081381;LOC109070558;hal
51	GO:0045184	BP	establishment of protein localization	51/1003	1725/50059	0.00646588464756	0.170128722127	gene-LOC109101234;gene-LOC109057394;gene-LOC109113104;gene-LOC109076132;gene-LOC109086639;gene-LOC109068350;gene-LOC109091932;gene-LOC109077266;gene-LOC109071474;gene-LOC109112844;gene-nup133;gene-LOC109056743;gene-LOC109108671;gene-LOC109105771;gene-LOC109049015;gene-LOC109105225;gene-LOC109070137;gene-LOC109064824;gene-LOC109087455;gene-LOC109062899;gene-LOC109080148;gene-LOC109052075;gene-sec6…	LOC109101234;LOC109057394;LOC109113104;LOC109076132;LOC109086639;LOC109068350;LOC109091932;LOC109077266;LOC109071474;LOC109112844;nup133;LOC109056743;LOC109108671;LOC109105771;LOC109049015;LOC109105225;LOC109070137;LOC109064824;LOC109087455;LOC109062899;LOC109080148;LOC109052075;sec61a1;LOC109065711;LOC109065714;LOC109090988;LOC109111073;LOC109057282;LOC109054072;LOC109068349;serp1;LOC109089236;L…
95	GO:0010556	BP	regulation of macromolecule biosynthetic process	95/1003	3599/50059	0.00647745057107	0.170128722127	gene-LOC109047385;gene-LOC109060789;gene-LOC109054122;gene-LOC109062100;gene-zmynd8;gene-LOC109069375;gene-LOC109102876;gene-LOC109080933;gene-LOC109080931;gene-LOC109083790;gene-LOC109090514;gene-nr1d2;gene-LOC109105462;gene-LOC109067835;gene-LOC109066609;gene-LOC109051558;gene-LOC109057068;gene-LOC109108134;gene-LOC109102488;gene-LOC109055950;gene-LOC109053175;gene-LOC109056640;gene-LOC10910710…	LOC109047385;LOC109060789;LOC109054122;LOC109062100;zmynd8;LOC109069375;LOC109102876;LOC109080933;LOC109080931;LOC109083790;LOC109090514;nr1d2;LOC109105462;LOC109067835;LOC109066609;LOC109051558;LOC109057068;LOC109108134;LOC109102488;LOC109055950;LOC109053175;LOC109056640;LOC109107104;LOC109112429;LOC109089056;LOC109089358;LOC109047426;LOC109098115;LOC109085545;LOC109064881;LOC109045483;LOC109112…
6	GO:0055088	BP	lipid homeostasis	6/1003	83/50059	0.00651353972418	0.170382572582	gene-LOC109108977;gene-LOC109054122;gene-LOC109054127;gene-LOC109059958;gene-LOC109056383;gene-LOC109063875	LOC109108977;LOC109054122;LOC109054127;LOC109059958;LOC109056383;LOC109063875
7	GO:0006633	BP	fatty acid biosynthetic process	7/1003	110/50059	0.00680362068316	0.177292305576	gene-LOC109049010;gene-LOC109066849;gene-LOC109048624;gene-elovl6;gene-LOC109063766;gene-LOC109079315;gene-LOC109081381	LOC109049010;LOC109066849;LOC109048624;elovl6;LOC109063766;LOC109079315;LOC109081381
122	GO:0051234	BP	establishment of localization	122/1003	4813/50059	0.00680518697737	0.177292305576	gene-LOC109059958;gene-LOC109091381;gene-LOC109057394;gene-LOC109063875;gene-LOC109079139;gene-LOC109057002;gene-LOC109104627;gene-LOC109066421;gene-LOC109108977;gene-LOC109052075;gene-LOC109086807;gene-LOC109090988;gene-LOC109054072;gene-LOC109108424;gene-slc26a5;gene-LOC109092469;gene-LOC109105814;gene-LOC109089236;gene-LOC109068254;gene-LOC109061084;gene-LOC109105813;gene-slc17a9;gene-LOC10905…	LOC109059958;LOC109091381;LOC109057394;LOC109063875;LOC109079139;LOC109057002;LOC109104627;LOC109066421;LOC109108977;LOC109052075;LOC109086807;LOC109090988;LOC109054072;LOC109108424;slc26a5;LOC109092469;LOC109105814;LOC109089236;LOC109068254;LOC109061084;LOC109105813;slc17a9;LOC109057702;LOC109083980;LOC109087115;LOC109077266;LOC109097454;LOC109057789;LOC109057787;LOC109077524;LOC109100869;LOC109…
4	GO:0006515	BP	protein quality control for misfolded or incompletely synthesized proteins	4/1003	38/50059	0.00688520671397	0.178655182663	gene-LOC109078961;gene-LOC109060510;gene-LOC109082597;gene-LOC109066354	LOC109078961;LOC109060510;LOC109082597;LOC109066354
4	GO:0090276	BP	regulation of peptide hormone secretion	4/1003	38/50059	0.00688520671397	0.178655182663	gene-LOC109069362;gene-LOC109054122;gene-serp1;gene-LOC109054127	LOC109069362;LOC109054122;serp1;LOC109054127
34	GO:0010557	BP	positive regulation of macromolecule biosynthetic process	34/1003	1045/50059	0.00690999819341	0.178938427113	gene-LOC109074678;gene-LOC109054127;gene-LOC109059699;gene-LOC109054790;gene-LOC109060789;gene-LOC109054122;gene-LOC109105910;gene-LOC109069375;gene-LOC109071452;gene-LOC109111009;gene-LOC109045483;gene-LOC109070852;gene-LOC109112433;gene-LOC109111451;gene-LOC109112001;gene-LOC109104004;gene-LOC109090421;gene-LOC109051193;gene-nfe2l1;gene-LOC109091773;gene-LOC109092344;gene-nr1d2;gene-serp1;gene-…	LOC109074678;LOC109054127;LOC109059699;LOC109054790;LOC109060789;LOC109054122;LOC109105910;LOC109069375;LOC109071452;LOC109111009;LOC109045483;LOC109070852;LOC109112433;LOC109111451;LOC109112001;LOC109104004;LOC109090421;LOC109051193;nfe2l1;LOC109091773;LOC109092344;nr1d2;serp1;LOC109051558;LOC109109184;LOC109055950;LOC109069362;LOC109053175;LOC109056640;LOC109089358;LOC109112429;LOC109087170;LOC…
3	GO:0072376	BP	protein activation cascade	3/1003	20/50059	0.00708828469063	0.182092668068	gene-LOC109099493;gene-LOC109072368;gene-LOC109058612	LOC109099493;LOC109072368;LOC109058612
3	GO:0072378	BP	blood coagulation, fibrin clot formation	3/1003	20/50059	0.00708828469063	0.182092668068	gene-LOC109099493;gene-LOC109072368;gene-LOC109058612	LOC109099493;LOC109072368;LOC109058612
3	GO:1903725	BP	regulation of phospholipid metabolic process	3/1003	20/50059	0.00708828469063	0.182092668068	gene-LOC109090177;gene-LOC109087913;gene-LOC109095023	LOC109090177;LOC109087913;LOC109095023
3	GO:0051959	MF	dynein light intermediate chain binding	3/1003	20/50059	0.00708828469063	0.182092668068	gene-LOC109068456;gene-LOC109088455;gene-LOC109088492	LOC109068456;LOC109088455;LOC109088492
7	GO:1901607	BP	alpha-amino acid biosynthetic process	7/1003	111/50059	0.00713920213754	0.182672918186	gene-LOC109074426;gene-LOC109093262;gene-LOC109092687;gene-LOC109092685;gene-LOC109112265;gene-LOC109088212;gene-LOC109080911	LOC109074426;LOC109093262;LOC109092687;LOC109092685;LOC109112265;LOC109088212;LOC109080911
17	GO:0020037	MF	heme binding	17/1003	419/50059	0.00713362506439	0.182672918186	gene-LOC109083855;gene-LOC109050670;gene-LOC109061668;gene-LOC109049667;gene-LOC109050665;gene-LOC109094640;gene-LOC109055235;gene-LOC109051970;gene-LOC109111371;gene-LOC109093255;gene-LOC109056383;gene-LOC109049117;gene-LOC109081405;gene-LOC109081406;gene-LOC109088085;gene-LOC109057669;gene-LOC109076081	LOC109083855;LOC109050670;LOC109061668;LOC109049667;LOC109050665;LOC109094640;LOC109055235;LOC109051970;LOC109111371;LOC109093255;LOC109056383;LOC109049117;LOC109081405;LOC109081406;LOC109088085;LOC109057669;LOC109076081
32	GO:0045893	BP	positive regulation of transcription, DNA-templated	32/1003	969/50059	0.00718060354326	0.183291364642	gene-LOC109054122;gene-LOC109054127;gene-LOC109059699;gene-LOC109054790;gene-LOC109060789;gene-LOC109074678;gene-LOC109069375;gene-LOC109071452;gene-LOC109111009;gene-LOC109092344;gene-LOC109070852;gene-LOC109112433;gene-LOC109111451;gene-LOC109112001;gene-LOC109104004;gene-LOC109090421;gene-LOC109051193;gene-nfe2l1;gene-LOC109091773;gene-LOC109045483;gene-nr1d2;gene-LOC109051558;gene-LOC10910918…	LOC109054122;LOC109054127;LOC109059699;LOC109054790;LOC109060789;LOC109074678;LOC109069375;LOC109071452;LOC109111009;LOC109092344;LOC109070852;LOC109112433;LOC109111451;LOC109112001;LOC109104004;LOC109090421;LOC109051193;nfe2l1;LOC109091773;LOC109045483;nr1d2;LOC109051558;LOC109109184;LOC109055950;LOC109105910;LOC109053175;LOC109056640;LOC109089358;LOC109112429;LOC109087170;LOC109047426;LOC109098…
32	GO:1902680	BP	positive regulation of RNA biosynthetic process	32/1003	970/50059	0.00721591182271	0.183291364642	gene-LOC109054122;gene-LOC109054127;gene-LOC109059699;gene-LOC109054790;gene-LOC109060789;gene-LOC109074678;gene-LOC109069375;gene-LOC109071452;gene-LOC109111009;gene-LOC109092344;gene-LOC109070852;gene-LOC109112433;gene-LOC109111451;gene-LOC109112001;gene-LOC109104004;gene-LOC109090421;gene-LOC109051193;gene-nfe2l1;gene-LOC109091773;gene-LOC109045483;gene-nr1d2;gene-LOC109051558;gene-LOC10910918…	LOC109054122;LOC109054127;LOC109059699;LOC109054790;LOC109060789;LOC109074678;LOC109069375;LOC109071452;LOC109111009;LOC109092344;LOC109070852;LOC109112433;LOC109111451;LOC109112001;LOC109104004;LOC109090421;LOC109051193;nfe2l1;LOC109091773;LOC109045483;nr1d2;LOC109051558;LOC109109184;LOC109055950;LOC109105910;LOC109053175;LOC109056640;LOC109089358;LOC109112429;LOC109087170;LOC109047426;LOC109098…
32	GO:1903508	BP	positive regulation of nucleic acid-templated transcription	32/1003	970/50059	0.00721591182271	0.183291364642	gene-LOC109054122;gene-LOC109054127;gene-LOC109059699;gene-LOC109054790;gene-LOC109060789;gene-LOC109074678;gene-LOC109069375;gene-LOC109071452;gene-LOC109111009;gene-LOC109092344;gene-LOC109070852;gene-LOC109112433;gene-LOC109111451;gene-LOC109112001;gene-LOC109104004;gene-LOC109090421;gene-LOC109051193;gene-nfe2l1;gene-LOC109091773;gene-LOC109045483;gene-nr1d2;gene-LOC109051558;gene-LOC10910918…	LOC109054122;LOC109054127;LOC109059699;LOC109054790;LOC109060789;LOC109074678;LOC109069375;LOC109071452;LOC109111009;LOC109092344;LOC109070852;LOC109112433;LOC109111451;LOC109112001;LOC109104004;LOC109090421;LOC109051193;nfe2l1;LOC109091773;LOC109045483;nr1d2;LOC109051558;LOC109109184;LOC109055950;LOC109105910;LOC109053175;LOC109056640;LOC109089358;LOC109112429;LOC109087170;LOC109047426;LOC109098…
17	GO:0005874	CC	microtubule	17/1003	420/50059	0.00722022435159	0.183291364642	gene-LOC109056750;gene-LOC109101654;gene-LOC109106208;gene-LOC109063786;gene-LOC109066109;gene-LOC109095102;gene-serp1;gene-LOC109053234;gene-LOC109104005;gene-LOC109052507;gene-LOC109086961;gene-LOC109049213;gene-LOC109062349;gene-LOC109069362;gene-LOC109095101;gene-LOC109086930;gene-LOC109063789	LOC109056750;LOC109101654;LOC109106208;LOC109063786;LOC109066109;LOC109095102;serp1;LOC109053234;LOC109104005;LOC109052507;LOC109086961;LOC109049213;LOC109062349;LOC109069362;LOC109095101;LOC109086930;LOC109063789
22	GO:0030246	MF	carbohydrate binding	22/1003	601/50059	0.00749124057553	0.189116764935	gene-LOC109048049;gene-LOC109082957;gene-LOC109071474;gene-LOC109048207;gene-LOC109113678;gene-LOC109088195;gene-LOC109088196;gene-LOC109045966;gene-LOC109048372;gene-lman1;gene-LOC109076686;gene-LOC109080115;gene-LOC109090858;gene-LOC109052890;gene-LOC109054340;gene-LOC109078630;gene-LOC109079428;gene-LOC109102095;gene-LOC109087115;gene-LOC109072728;gene-LOC109109513;gene-LOC109077524	LOC109048049;LOC109082957;LOC109071474;LOC109048207;LOC109113678;LOC109088195;LOC109088196;LOC109045966;LOC109048372;lman1;LOC109076686;LOC109080115;LOC109090858;LOC109052890;LOC109054340;LOC109078630;LOC109079428;LOC109102095;LOC109087115;LOC109072728;LOC109109513;LOC109077524
20	GO:0031267	MF	small GTPase binding	20/1003	533/50059	0.00749369315152	0.189116764935	gene-LOC109074105;gene-LOC109052075;gene-LOC109060370;gene-LOC109086639;gene-LOC109068349;gene-LOC109105225;gene-LOC109106135;gene-LOC109113461;gene-LOC109105273;gene-LOC109062899;gene-LOC109068254;gene-LOC109054223;gene-LOC109113483;gene-LOC109062924;gene-LOC109068456;gene-LOC109085432;gene-LOC109083036;gene-LOC109088455;gene-LOC109088492;gene-LOC109091932	LOC109074105;LOC109052075;LOC109060370;LOC109086639;LOC109068349;LOC109105225;LOC109106135;LOC109113461;LOC109105273;LOC109062899;LOC109068254;LOC109054223;LOC109113483;LOC109062924;LOC109068456;LOC109085432;LOC109083036;LOC109088455;LOC109088492;LOC109091932
82	GO:0048519	BP	negative regulation of biological process	82/1003	3063/50059	0.00770636297646	0.189176815488	gene-LOC109085545;gene-serpinf1;gene-LOC109087938;gene-LOC109074678;gene-LOC109066735;gene-LOC109079423;gene-LOC109054790;gene-LOC109050593;gene-LOC109078178;gene-LOC109068084;gene-LOC109060789;gene-LOC109052624;gene-LOC109050253;gene-LOC109098630;gene-LOC109082957;gene-LOC109112001;gene-LOC109068514;gene-LOC109091625;gene-LOC109057316;gene-LOC109071452;gene-LOC109106415;gene-LOC109102876;gene-LO…	LOC109085545;serpinf1;LOC109087938;LOC109074678;LOC109066735;LOC109079423;LOC109054790;LOC109050593;LOC109078178;LOC109068084;LOC109060789;LOC109052624;LOC109050253;LOC109098630;LOC109082957;LOC109112001;LOC109068514;LOC109091625;LOC109057316;LOC109071452;LOC109106415;LOC109102876;LOC109091623;LOC109068760;LOC109111947;ankle2;LOC109073060;LOC109098778;LOC109056470;LOC109056714;LOC109097196;LOC109…
34	GO:0031328	BP	positive regulation of cellular biosynthetic process	34/1003	1065/50059	0.00779856419885	0.189176815488	gene-LOC109074678;gene-LOC109054127;gene-LOC109059699;gene-LOC109054790;gene-LOC109060789;gene-LOC109054122;gene-LOC109105910;gene-LOC109069375;gene-LOC109071452;gene-LOC109111009;gene-LOC109045483;gene-LOC109070852;gene-LOC109112433;gene-LOC109111451;gene-LOC109112001;gene-LOC109104004;gene-LOC109090421;gene-LOC109051193;gene-nfe2l1;gene-LOC109091773;gene-LOC109092344;gene-nr1d2;gene-serp1;gene-…	LOC109074678;LOC109054127;LOC109059699;LOC109054790;LOC109060789;LOC109054122;LOC109105910;LOC109069375;LOC109071452;LOC109111009;LOC109045483;LOC109070852;LOC109112433;LOC109111451;LOC109112001;LOC109104004;LOC109090421;LOC109051193;nfe2l1;LOC109091773;LOC109092344;nr1d2;serp1;LOC109051558;LOC109109184;LOC109055950;LOC109069362;LOC109053175;LOC109056640;LOC109089358;LOC109112429;LOC109087170;LOC…
50	GO:0015031	BP	protein transport	50/1003	1694/50059	0.00780700937377	0.189176815488	gene-LOC109101234;gene-LOC109057394;gene-LOC109113104;gene-LOC109076132;gene-LOC109086639;gene-LOC109068350;gene-LOC109091932;gene-LOC109077266;gene-LOC109071474;gene-LOC109112844;gene-nup133;gene-LOC109056743;gene-LOC109108671;gene-LOC109105771;gene-LOC109049015;gene-LOC109105225;gene-LOC109070137;gene-LOC109064824;gene-LOC109087455;gene-LOC109062899;gene-LOC109080148;gene-LOC109052075;gene-sec6…	LOC109101234;LOC109057394;LOC109113104;LOC109076132;LOC109086639;LOC109068350;LOC109091932;LOC109077266;LOC109071474;LOC109112844;nup133;LOC109056743;LOC109108671;LOC109105771;LOC109049015;LOC109105225;LOC109070137;LOC109064824;LOC109087455;LOC109062899;LOC109080148;LOC109052075;sec61a1;LOC109065711;LOC109065714;LOC109090988;LOC109111073;LOC109057282;LOC109068349;serp1;LOC109089236;LOC109109184;L…
34	GO:0009891	BP	positive regulation of biosynthetic process	34/1003	1066/50059	0.00785544962659	0.189176815488	gene-LOC109074678;gene-LOC109054127;gene-LOC109059699;gene-LOC109054790;gene-LOC109060789;gene-LOC109054122;gene-LOC109105910;gene-LOC109069375;gene-LOC109071452;gene-LOC109111009;gene-LOC109045483;gene-LOC109070852;gene-LOC109112433;gene-LOC109111451;gene-LOC109112001;gene-LOC109104004;gene-LOC109090421;gene-LOC109051193;gene-nfe2l1;gene-LOC109091773;gene-LOC109092344;gene-nr1d2;gene-serp1;gene-…	LOC109074678;LOC109054127;LOC109059699;LOC109054790;LOC109060789;LOC109054122;LOC109105910;LOC109069375;LOC109071452;LOC109111009;LOC109045483;LOC109070852;LOC109112433;LOC109111451;LOC109112001;LOC109104004;LOC109090421;LOC109051193;nfe2l1;LOC109091773;LOC109092344;nr1d2;serp1;LOC109051558;LOC109109184;LOC109055950;LOC109069362;LOC109053175;LOC109056640;LOC109089358;LOC109112429;LOC109087170;LOC…
2	GO:0046677	BP	response to antibiotic	2/1003	7/50059	0.00787747750596	0.189176815488	gene-LOC109053681;gene-LOC109055318	LOC109053681;LOC109055318
2	GO:1904893	BP	negative regulation of receptor signaling pathway via STAT	2/1003	7/50059	0.00787747750596	0.189176815488	gene-LOC109056470;gene-LOC109113451	LOC109056470;LOC109113451
2	GO:0042754	BP	negative regulation of circadian rhythm	2/1003	7/50059	0.00787747750596	0.189176815488	gene-LOC109085545;gene-LOC109108134	LOC109085545;LOC109108134
2	GO:0032918	BP	spermidine acetylation	2/1003	7/50059	0.00787747750596	0.189176815488	gene-LOC109066395;gene-LOC109101040	LOC109066395;LOC109101040
2	GO:0032917	BP	polyamine acetylation	2/1003	7/50059	0.00787747750596	0.189176815488	gene-LOC109066395;gene-LOC109101040	LOC109066395;LOC109101040
2	GO:0070125	BP	mitochondrial translational elongation	2/1003	7/50059	0.00787747750596	0.189176815488	gene-tufm;gene-LOC109063049	tufm;LOC109063049
2	GO:0006435	BP	threonyl-tRNA aminoacylation	2/1003	7/50059	0.00787747750596	0.189176815488	gene-LOC109065635;gene-LOC109073286	LOC109065635;LOC109073286
2	GO:0006089	BP	lactate metabolic process	2/1003	7/50059	0.00787747750596	0.189176815488	gene-LOC109052553;gene-LOC109061174	LOC109052553;LOC109061174
2	GO:0046426	BP	negative regulation of receptor signaling pathway via JAK-STAT	2/1003	7/50059	0.00787747750596	0.189176815488	gene-LOC109056470;gene-LOC109113451	LOC109056470;LOC109113451
4	GO:0031234	CC	extrinsic component of cytoplasmic side of plasma membrane	4/1003	39/50059	0.00755250631016	0.189176815488	gene-LOC109098778;gene-LOC109066977;gene-LOC109048064;gene-LOC109098630	LOC109098778;LOC109066977;LOC109048064;LOC109098630
2	GO:0072379	CC	ER membrane insertion complex	2/1003	7/50059	0.00787747750596	0.189176815488	gene-LOC109080148;gene-LOC109054072	LOC109080148;LOC109054072
4	GO:0035014	MF	phosphatidylinositol 3-kinase regulator activity	4/1003	39/50059	0.00755250631016	0.189176815488	gene-LOC109090177;gene-LOC109087913;gene-LOC109095023;gene-LOC109055259	LOC109090177;LOC109087913;LOC109095023;LOC109055259
2	GO:0070324	MF	thyroid hormone binding	2/1003	7/50059	0.00787747750596	0.189176815488	gene-LOC109113396;gene-LOC109052536	LOC109113396;LOC109052536
2	GO:0019809	MF	spermidine binding	2/1003	7/50059	0.00787747750596	0.189176815488	gene-LOC109066395;gene-LOC109101040	LOC109066395;LOC109101040
2	GO:0004829	MF	threonine-tRNA ligase activity	2/1003	7/50059	0.00787747750596	0.189176815488	gene-LOC109065635;gene-LOC109073286	LOC109065635;LOC109073286
2	GO:0050211	MF	procollagen galactosyltransferase activity	2/1003	7/50059	0.00787747750596	0.189176815488	gene-LOC109072606;gene-LOC109072607	LOC109072606;LOC109072607
17	GO:0010498	BP	proteasomal protein catabolic process	17/1003	427/50059	0.00790952401504	0.189593348881	gene-LOC109109631;gene-LOC109074527;gene-LOC109105957;gene-LOC109113443;gene-psmb7;gene-LOC109076076;gene-LOC109078961;gene-LOC109101828;gene-LOC109082597;gene-derl1;gene-LOC109080148;gene-LOC109113436;gene-LOC109091809;gene-LOC109071474;gene-LOC109106643;gene-LOC109063884;gene-LOC109093423	LOC109109631;LOC109074527;LOC109105957;LOC109113443;psmb7;LOC109076076;LOC109078961;LOC109101828;LOC109082597;derl1;LOC109080148;LOC109113436;LOC109091809;LOC109071474;LOC109106643;LOC109063884;LOC109093423
95	GO:0031326	BP	regulation of cellular biosynthetic process	95/1003	3634/50059	0.00812488556312	0.193509360525	gene-LOC109047385;gene-LOC109060789;gene-LOC109054122;gene-LOC109062100;gene-zmynd8;gene-LOC109069375;gene-LOC109102876;gene-LOC109080933;gene-LOC109080931;gene-LOC109083790;gene-LOC109090514;gene-nr1d2;gene-LOC109105462;gene-LOC109067835;gene-LOC109066609;gene-LOC109051558;gene-LOC109057068;gene-LOC109108134;gene-LOC109102488;gene-LOC109055950;gene-LOC109053175;gene-LOC109056640;gene-LOC10910710…	LOC109047385;LOC109060789;LOC109054122;LOC109062100;zmynd8;LOC109069375;LOC109102876;LOC109080933;LOC109080931;LOC109083790;LOC109090514;nr1d2;LOC109105462;LOC109067835;LOC109066609;LOC109051558;LOC109057068;LOC109108134;LOC109102488;LOC109055950;LOC109053175;LOC109056640;LOC109107104;LOC109112429;LOC109089056;LOC109089358;LOC109047426;LOC109098115;LOC109085545;LOC109064881;LOC109045483;LOC109112…
3	GO:0046620	BP	regulation of organ growth	3/1003	21/50059	0.00814792049978	0.193509360525	gene-LOC109069362;gene-serp1;gene-LOC109091321	LOC109069362;serp1;LOC109091321
3	GO:0030126	CC	COPI vesicle coat	3/1003	21/50059	0.00814792049978	0.193509360525	gene-LOC109087455;gene-LOC109061084;gene-LOC109070137	LOC109087455;LOC109061084;LOC109070137
3	GO:0030867	CC	rough endoplasmic reticulum membrane	3/1003	21/50059	0.00814792049978	0.193509360525	gene-LOC109059225;gene-LOC109099457;gene-LOC109111840	LOC109059225;LOC109099457;LOC109111840
3	GO:0005324	MF	long-chain fatty acid transporter activity	3/1003	21/50059	0.00814792049978	0.193509360525	gene-LOC109050962;gene-LOC109094965;gene-LOC109058467	LOC109050962;LOC109094965;LOC109058467
7	GO:0015980	BP	energy derivation by oxidation of organic compounds	7/1003	114/50059	0.00821956819049	0.194494589696	gene-LOC109074111;gene-LOC109055001;gene-LOC109097760;gene-LOC109084533;gene-LOC109104275;gene-LOC109077532;gene-LOC109057327	LOC109074111;LOC109055001;LOC109097760;LOC109084533;LOC109104275;LOC109077532;LOC109057327
201	GO:0005515	MF	protein binding	201/1003	8442/50059	0.0082059222405	0.194494589696	gene-LOC109106965;gene-lman1;gene-LOC109049154;gene-LOC109052818;gene-LOC109094954;gene-LOC109060789;gene-LOC109055318;gene-LOC109057316;gene-LOC109048971;gene-LOC109102876;gene-LOC109111588;gene-LOC109088195;gene-LOC109104004;gene-LOC109049671;gene-LOC109088196;gene-LOC109107751;gene-LOC109056364;gene-LOC109057249;gene-dnajc3;gene-LOC109063884;gene-LOC109091013;gene-LOC109097760;gene-LOC10905969…	LOC109106965;lman1;LOC109049154;LOC109052818;LOC109094954;LOC109060789;LOC109055318;LOC109057316;LOC109048971;LOC109102876;LOC109111588;LOC109088195;LOC109104004;LOC109049671;LOC109088196;LOC109107751;LOC109056364;LOC109057249;dnajc3;LOC109063884;LOC109091013;LOC109097760;LOC109059699;LOC109052075;LOC109102540;LOC109091660;LOC109088455;LOC109058952;LOC109087874;nr1d2;LOC109054282;LOC109100069;LOC…
17	GO:0071310	BP	cellular response to organic substance	17/1003	430/50059	0.00825067955193	0.194759689416	gene-LOC109074527;gene-LOC109066807;gene-LOC109059958;gene-LOC109112433;gene-LOC109076076;gene-lman1;gene-LOC109112429;gene-LOC109087115;gene-LOC109094710;gene-LOC109060789;gene-LOC109090421;gene-LOC109064899;gene-LOC109063875;gene-LOC109063083;gene-LOC109094113;gene-LOC109066810;gene-LOC109076179	LOC109074527;LOC109066807;LOC109059958;LOC109112433;LOC109076076;lman1;LOC109112429;LOC109087115;LOC109094710;LOC109060789;LOC109090421;LOC109064899;LOC109063875;LOC109063083;LOC109094113;LOC109066810;LOC109076179
4	GO:0006636	BP	unsaturated fatty acid biosynthetic process	4/1003	40/50059	0.00826097628029	0.194759689416	gene-LOC109049010;gene-elovl6;gene-LOC109079315;gene-LOC109048624	LOC109049010;elovl6;LOC109079315;LOC109048624
7	GO:0009064	BP	glutamine family amino acid metabolic process	7/1003	115/50059	0.00860507125674	0.201850093238	gene-LOC109074426;gene-LOC109092687;gene-LOC109092685;gene-LOC109112265;gene-LOC109052804;gene-LOC109080911;gene-hal	LOC109074426;LOC109092687;LOC109092685;LOC109112265;LOC109052804;LOC109080911;hal
5	GO:0060215	BP	primitive hemopoiesis	5/1003	63/50059	0.00862433323311	0.201850093238	gene-LOC109071452;gene-LOC109083135;gene-LOC109093469;gene-LOC109093467;gene-LOC109055950	LOC109071452;LOC109083135;LOC109093469;LOC109093467;LOC109055950
17	GO:0046906	MF	tetrapyrrole binding	17/1003	435/50059	0.00888262843517	0.207143537613	gene-LOC109083855;gene-LOC109050670;gene-LOC109061668;gene-LOC109049667;gene-LOC109050665;gene-LOC109094640;gene-LOC109055235;gene-LOC109051970;gene-LOC109111371;gene-LOC109093255;gene-LOC109056383;gene-LOC109049117;gene-LOC109081405;gene-LOC109081406;gene-LOC109088085;gene-LOC109057669;gene-LOC109076081	LOC109083855;LOC109050670;LOC109061668;LOC109049667;LOC109050665;LOC109094640;LOC109055235;LOC109051970;LOC109111371;LOC109093255;LOC109056383;LOC109049117;LOC109081405;LOC109081406;LOC109088085;LOC109057669;LOC109076081
4	GO:0042632	BP	cholesterol homeostasis	4/1003	41/50059	0.00901159262475	0.209017083613	gene-LOC109063875;gene-LOC109108977;gene-LOC109059958;gene-LOC109056383	LOC109063875;LOC109108977;LOC109059958;LOC109056383
4	GO:0055092	BP	sterol homeostasis	4/1003	41/50059	0.00901159262475	0.209017083613	gene-LOC109063875;gene-LOC109108977;gene-LOC109059958;gene-LOC109056383	LOC109063875;LOC109108977;LOC109059958;LOC109056383
4	GO:0008443	MF	phosphofructokinase activity	4/1003	41/50059	0.00901159262475	0.209017083613	gene-LOC109074090;gene-LOC109091540;gene-LOC109067684;gene-LOC109085906	LOC109074090;LOC109091540;LOC109067684;LOC109085906
93	GO:0019219	BP	regulation of nucleobase-containing compound metabolic process	93/1003	3561/50059	0.00907090206712	0.210014996513	gene-LOC109047385;gene-LOC109060789;gene-LOC109054122;gene-LOC109062100;gene-zmynd8;gene-LOC109069375;gene-LOC109102876;gene-LOC109080933;gene-LOC109080931;gene-LOC109051681;gene-LOC109083342;gene-LOC109090514;gene-nr1d2;gene-LOC109105462;gene-LOC109067835;gene-LOC109066609;gene-LOC109051558;gene-LOC109057068;gene-LOC109108134;gene-LOC109102488;gene-LOC109055950;gene-LOC109053175;gene-LOC10905664…	LOC109047385;LOC109060789;LOC109054122;LOC109062100;zmynd8;LOC109069375;LOC109102876;LOC109080933;LOC109080931;LOC109051681;LOC109083342;LOC109090514;nr1d2;LOC109105462;LOC109067835;LOC109066609;LOC109051558;LOC109057068;LOC109108134;LOC109102488;LOC109055950;LOC109053175;LOC109056640;LOC109107104;LOC109112429;LOC109089358;LOC109047426;LOC109098115;LOC109085545;LOC109064881;LOC109045483;LOC109112…
3	GO:0006560	BP	proline metabolic process	3/1003	22/50059	0.00929569118251	0.214449433792	gene-LOC109052804;gene-LOC109092687;gene-LOC109092685	LOC109052804;LOC109092687;LOC109092685
3	GO:0015645	MF	fatty acid ligase activity	3/1003	22/50059	0.00929569118251	0.214449433792	gene-LOC109050962;gene-LOC109094965;gene-LOC109058467	LOC109050962;LOC109094965;LOC109058467
14	GO:0032269	BP	negative regulation of cellular protein metabolic process	14/1003	336/50059	0.00960043539312	0.221084312196	gene-LOC109068760;gene-serpinf1;gene-LOC109063183;gene-LOC109047669;gene-LOC109094615;gene-LOC109106894;gene-LOC109092867;gene-LOC109056140;gene-LOC109056109;gene-LOC109068084;gene-LOC109102219;gene-LOC109044924;gene-prkrip1;gene-LOC109072154	LOC109068760;serpinf1;LOC109063183;LOC109047669;LOC109094615;LOC109106894;LOC109092867;LOC109056140;LOC109056109;LOC109068084;LOC109102219;LOC109044924;prkrip1;LOC109072154
46	GO:0006629	BP	lipid metabolic process	46/1003	1554/50059	0.00965847633751	0.222024440015	gene-LOC109062182;gene-LOC109066849;gene-LOC109052553;gene-LOC109087913;gene-LOC109086639;gene-LOC109052536;gene-LOC109065140;gene-LOC109111042;gene-hsd17b3;gene-LOC109058440;gene-LOC109107327;gene-LOC109058447;gene-LOC109048624;gene-LOC109090177;gene-LOC109113396;gene-LOC109095023;gene-elovl6;gene-LOC109058467;gene-lcat;gene-LOC109108977;gene-LOC109065449;gene-LOC109111038;gene-LOC109072076;gene…	LOC109062182;LOC109066849;LOC109052553;LOC109087913;LOC109086639;LOC109052536;LOC109065140;LOC109111042;hsd17b3;LOC109058440;LOC109107327;LOC109058447;LOC109048624;LOC109090177;LOC109113396;LOC109095023;elovl6;LOC109058467;lcat;LOC109108977;LOC109065449;LOC109111038;LOC109072076;LOC109049982;nus1;LOC109063766;LOC109092702;LOC109065053;LOC109097723;LOC109056452;LOC109110982;LOC109051370;LOC1090563…
41	GO:0033554	BP	cellular response to stress	41/1003	1348/50059	0.009926865152	0.227787994662	gene-LOC109076076;gene-neil1;gene-LOC109063884;gene-LOC109110311;gene-derl1;gene-LOC109071474;gene-LOC109069375;gene-LOC109066807;gene-LOC109045483;gene-LOC109070852;gene-LOC109105957;gene-LOC109113436;gene-LOC109097196;gene-LOC109097193;gene-LOC109080148;gene-LOC109095162;gene-oxsr1;gene-pdia4;gene-LOC109060510;gene-LOC109111922;gene-LOC109087874;gene-LOC109110865;gene-LOC109101828;gene-LOC10906…	LOC109076076;neil1;LOC109063884;LOC109110311;derl1;LOC109071474;LOC109069375;LOC109066807;LOC109045483;LOC109070852;LOC109105957;LOC109113436;LOC109097196;LOC109097193;LOC109080148;LOC109095162;oxsr1;pdia4;LOC109060510;LOC109111922;LOC109087874;LOC109110865;LOC109101828;LOC109062822;LOC109082597;serp1;LOC109065177;LOC109056109;LOC109070914;LOC109106643;LOC109069362;LOC109066810;LOC109074527;LOC10…
95	GO:0009889	BP	regulation of biosynthetic process	95/1003	3662/50059	0.0100020212451	0.229104912925	gene-LOC109047385;gene-LOC109060789;gene-LOC109054122;gene-LOC109062100;gene-zmynd8;gene-LOC109069375;gene-LOC109102876;gene-LOC109080933;gene-LOC109080931;gene-LOC109083790;gene-LOC109090514;gene-nr1d2;gene-LOC109105462;gene-LOC109067835;gene-LOC109066609;gene-LOC109051558;gene-LOC109057068;gene-LOC109108134;gene-LOC109102488;gene-LOC109055950;gene-LOC109053175;gene-LOC109056640;gene-LOC10910710…	LOC109047385;LOC109060789;LOC109054122;LOC109062100;zmynd8;LOC109069375;LOC109102876;LOC109080933;LOC109080931;LOC109083790;LOC109090514;nr1d2;LOC109105462;LOC109067835;LOC109066609;LOC109051558;LOC109057068;LOC109108134;LOC109102488;LOC109055950;LOC109053175;LOC109056640;LOC109107104;LOC109112429;LOC109089056;LOC109089358;LOC109047426;LOC109098115;LOC109085545;LOC109064881;LOC109045483;LOC109112…
13	GO:0004497	MF	monooxygenase activity	13/1003	298/50059	0.0100261398318	0.229250176012	gene-LOC109083855;gene-LOC109050670;gene-LOC109061668;gene-LOC109050665;gene-LOC109055235;gene-LOC109111371;gene-LOC109056383;gene-LOC109081405;gene-LOC109081406;gene-LOC109093332;gene-LOC109088085;gene-LOC109057669;gene-LOC109076081	LOC109083855;LOC109050670;LOC109061668;LOC109050665;LOC109055235;LOC109111371;LOC109056383;LOC109081405;LOC109081406;LOC109093332;LOC109088085;LOC109057669;LOC109076081
2	GO:0006620	BP	posttranslational protein targeting to endoplasmic reticulum membrane	2/1003	8/50059	0.0103644573511	0.230448348276	gene-LOC109076132;gene-LOC109080148	LOC109076132;LOC109080148
2	GO:0043153	BP	entrainment of circadian clock by photoperiod	2/1003	8/50059	0.0103644573511	0.230448348276	gene-LOC109066735;gene-LOC109098978	LOC109066735;LOC109098978
2	GO:0071456	BP	cellular response to hypoxia	2/1003	8/50059	0.0103644573511	0.230448348276	gene-LOC109097196;gene-LOC109097193	LOC109097196;LOC109097193
2	GO:0060019	BP	radial glial cell differentiation	2/1003	8/50059	0.0103644573511	0.230448348276	gene-LOC109049037;gene-LOC109049033	LOC109049037;LOC109049033
2	GO:0006741	BP	NADP biosynthetic process	2/1003	8/50059	0.0103644573511	0.230448348276	gene-LOC109069565;gene-nadk	LOC109069565;nadk
2	GO:0045815	BP	positive regulation of gene expression, epigenetic	2/1003	8/50059	0.0103644573511	0.230448348276	gene-LOC109112429;gene-LOC109112433	LOC109112429;LOC109112433
2	GO:0006844	BP	acyl carnitine transport	2/1003	8/50059	0.0103644573511	0.230448348276	gene-LOC109057002;gene-LOC109055329	LOC109057002;LOC109055329
2	GO:0060898	BP	eye field cell fate commitment involved in camera-type eye formation	2/1003	8/50059	0.0103644573511	0.230448348276	gene-LOC109049037;gene-LOC109049033	LOC109049037;LOC109049033
2	GO:1903053	BP	regulation of extracellular matrix organization	2/1003	8/50059	0.0103644573511	0.230448348276	gene-LOC109072606;gene-LOC109072607	LOC109072606;LOC109072607
2	GO:0019348	BP	dolichol metabolic process	2/1003	8/50059	0.0103644573511	0.230448348276	gene-nus1;gene-LOC109065449	nus1;LOC109065449
2	GO:0060330	BP	regulation of response to interferon-gamma	2/1003	8/50059	0.0103644573511	0.230448348276	gene-LOC109056470;gene-LOC109113451	LOC109056470;LOC109113451
2	GO:0060334	BP	regulation of interferon-gamma-mediated signaling pathway	2/1003	8/50059	0.0103644573511	0.230448348276	gene-LOC109056470;gene-LOC109113451	LOC109056470;LOC109113451
2	GO:0016093	BP	polyprenol metabolic process	2/1003	8/50059	0.0103644573511	0.230448348276	gene-nus1;gene-LOC109065449	nus1;LOC109065449
2	GO:0042627	CC	chylomicron	2/1003	8/50059	0.0103644573511	0.230448348276	gene-LOC109058440;gene-LOC109058447	LOC109058440;LOC109058447
2	GO:0033018	CC	sarcoplasmic reticulum lumen	2/1003	8/50059	0.0103644573511	0.230448348276	gene-LOC109108832;gene-LOC109051375	LOC109108832;LOC109051375
2	GO:0015227	MF	acyl carnitine transmembrane transporter activity	2/1003	8/50059	0.0103644573511	0.230448348276	gene-LOC109057002;gene-LOC109055329	LOC109057002;LOC109055329
6	GO:0030120	CC	vesicle coat	6/1003	92/50059	0.0105915803318	0.23468903773	gene-LOC109111073;gene-LOC109070137;gene-LOC109087455;gene-LOC109061084;gene-LOC109053826;gene-vmp1	LOC109111073;LOC109070137;LOC109087455;LOC109061084;LOC109053826;vmp1
6	GO:0016860	MF	intramolecular oxidoreductase activity	6/1003	92/50059	0.0105915803318	0.23468903773	gene-LOC109112647;gene-LOC109112643;gene-LOC109112637;gene-LOC109062555;gene-pdia4;gene-LOC109070914	LOC109112647;LOC109112643;LOC109112637;LOC109062555;pdia4;LOC109070914
4	GO:0042761	BP	very long-chain fatty acid biosynthetic process	4/1003	43/50059	0.0106429743718	0.235423323325	gene-elovl6;gene-LOC109063766;gene-LOC109049010;gene-LOC109048624	elovl6;LOC109063766;LOC109049010;LOC109048624
50	GO:0015833	BP	peptide transport	50/1003	1718/50059	0.0106695282487	0.235606568998	gene-LOC109101234;gene-LOC109057394;gene-LOC109113104;gene-LOC109076132;gene-LOC109086639;gene-LOC109068350;gene-LOC109091932;gene-LOC109077266;gene-LOC109071474;gene-LOC109112844;gene-nup133;gene-LOC109056743;gene-LOC109108671;gene-LOC109105771;gene-LOC109049015;gene-LOC109105225;gene-LOC109070137;gene-LOC109064824;gene-LOC109087455;gene-LOC109062899;gene-LOC109080148;gene-LOC109052075;gene-sec6…	LOC109101234;LOC109057394;LOC109113104;LOC109076132;LOC109086639;LOC109068350;LOC109091932;LOC109077266;LOC109071474;LOC109112844;nup133;LOC109056743;LOC109108671;LOC109105771;LOC109049015;LOC109105225;LOC109070137;LOC109064824;LOC109087455;LOC109062899;LOC109080148;LOC109052075;sec61a1;LOC109065711;LOC109065714;LOC109090988;LOC109111073;LOC109057282;LOC109068349;serp1;LOC109089236;LOC109109184;L…
6	GO:1903825	BP	organic acid transmembrane transport	6/1003	93/50059	0.0111353742692	0.243392858602	gene-LOC109079139;gene-LOC109079168;gene-LOC109092469;gene-LOC109057524;gene-LOC109057320;gene-slc38a4	LOC109079139;LOC109079168;LOC109092469;LOC109057524;LOC109057320;slc38a4
6	GO:1905039	BP	carboxylic acid transmembrane transport	6/1003	93/50059	0.0111353742692	0.243392858602	gene-LOC109079139;gene-LOC109079168;gene-LOC109092469;gene-LOC109057524;gene-LOC109057320;gene-slc38a4	LOC109079139;LOC109079168;LOC109092469;LOC109057524;LOC109057320;slc38a4
5	GO:0140142	MF	nucleocytoplasmic carrier activity	5/1003	67/50059	0.0111047622581	0.243392858602	gene-LOC109052075;gene-LOC109105225;gene-LOC109105273;gene-LOC109054223;gene-LOC109091932	LOC109052075;LOC109105225;LOC109105273;LOC109054223;LOC109091932
137	GO:0019222	BP	regulation of metabolic process	137/1003	5568/50059	0.0111872323374	0.244112602746	gene-serpinf1;gene-LOC109075089;gene-LOC109047385;gene-LOC109060789;gene-LOC109054122;gene-LOC109112001;gene-zmynd8;gene-LOC109069375;gene-LOC109102876;gene-LOC109111588;gene-LOC109068760;gene-LOC109080931;gene-LOC109051681;gene-LOC109101575;gene-LOC109095023;gene-LOC109068084;gene-LOC109059699;gene-LOC109046089;gene-LOC109075440;gene-nr1d2;gene-LOC109105462;gene-LOC109067835;gene-LOC109066609;ge…	serpinf1;LOC109075089;LOC109047385;LOC109060789;LOC109054122;LOC109112001;zmynd8;LOC109069375;LOC109102876;LOC109111588;LOC109068760;LOC109080931;LOC109051681;LOC109101575;LOC109095023;LOC109068084;LOC109059699;LOC109046089;LOC109075440;nr1d2;LOC109105462;LOC109067835;LOC109066609;LOC109051558;LOC109057068;LOC109108134;LOC109102488;LOC109055950;LOC109053175;LOC109056640;LOC109063183;LOC109089358;…
18	GO:0055114	BP	oxidation-reduction process	18/1003	468/50059	0.0112384639276	0.244816268261	gene-LOC109050670;gene-LOC109100565;gene-LOC109049667;gene-LOC109050665;gene-LOC109050693;gene-LOC109052553;gene-LOC109064793;gene-LOC109074111;gene-LOC109057327;gene-LOC109104275;gene-LOC109055001;gene-LOC109097760;gene-vav3;gene-LOC109084533;gene-ndufb6;gene-LOC109088085;gene-LOC109077532;gene-LOC109066027	LOC109050670;LOC109100565;LOC109049667;LOC109050665;LOC109050693;LOC109052553;LOC109064793;LOC109074111;LOC109057327;LOC109104275;LOC109055001;LOC109097760;vav3;LOC109084533;ndufb6;LOC109088085;LOC109077532;LOC109066027
50	GO:0042886	BP	amide transport	50/1003	1741/50059	0.0113837922685	0.247563887175	gene-LOC109101234;gene-LOC109057394;gene-LOC109113104;gene-LOC109076132;gene-LOC109086639;gene-LOC109068350;gene-LOC109091932;gene-LOC109077266;gene-LOC109071474;gene-LOC109112844;gene-nup133;gene-LOC109056743;gene-LOC109108671;gene-LOC109105771;gene-LOC109049015;gene-LOC109105225;gene-LOC109070137;gene-LOC109064824;gene-LOC109087455;gene-LOC109062899;gene-LOC109080148;gene-LOC109052075;gene-sec6…	LOC109101234;LOC109057394;LOC109113104;LOC109076132;LOC109086639;LOC109068350;LOC109091932;LOC109077266;LOC109071474;LOC109112844;nup133;LOC109056743;LOC109108671;LOC109105771;LOC109049015;LOC109105225;LOC109070137;LOC109064824;LOC109087455;LOC109062899;LOC109080148;LOC109052075;sec61a1;LOC109065711;LOC109065714;LOC109090988;LOC109111073;LOC109057282;LOC109068349;serp1;LOC109089236;LOC109109184;L…
4	GO:0006760	BP	folic acid-containing compound metabolic process	4/1003	44/50059	0.0115254958196	0.249883904803	gene-LOC109093262;gene-LOC109109948;gene-LOC109106415;gene-gch1	LOC109093262;LOC109109948;LOC109106415;gch1
34	GO:0050790	BP	regulation of catalytic activity	34/1003	1090/50059	0.0115588035545	0.250104581609	gene-serpinf1;gene-LOC109099493;gene-oxsr1;gene-LOC109068127;gene-ccng2;gene-LOC109087913;gene-LOC109078747;gene-LOC109100179;gene-LOC109111588;gene-LOC109068760;gene-LOC109047669;gene-LOC109099442;gene-LOC109090177;gene-LOC109095023;gene-LOC109092867;gene-LOC109055259;gene-LOC109066468;gene-LOC109058612;gene-LOC109068084;gene-LOC109075440;gene-rgn;gene-LOC109068349;gene-LOC109109994;gene-LOC1090…	serpinf1;LOC109099493;oxsr1;LOC109068127;ccng2;LOC109087913;LOC109078747;LOC109100179;LOC109111588;LOC109068760;LOC109047669;LOC109099442;LOC109090177;LOC109095023;LOC109092867;LOC109055259;LOC109066468;LOC109058612;LOC109068084;LOC109075440;rgn;LOC109068349;LOC109109994;LOC109056140;LOC109056109;LOC109110010;LOC109108171;LOC109063183;LOC109083117;LOC109106894;LOC109072368;LOC109094615;LOC1090952…
90	GO:0051252	BP	regulation of RNA metabolic process	90/1003	3452/50059	0.0116222073329	0.251055252537	gene-LOC109047385;gene-LOC109060789;gene-LOC109054122;gene-LOC109062100;gene-LOC109105910;gene-LOC109069375;gene-LOC109102876;gene-LOC109080933;gene-LOC109080931;gene-LOC109051681;gene-LOC109090514;gene-nr1d2;gene-LOC109105462;gene-LOC109067835;gene-LOC109066609;gene-LOC109051558;gene-LOC109057068;gene-LOC109108134;gene-LOC109102488;gene-LOC109055950;gene-LOC109053175;gene-LOC109056640;gene-LOC10…	LOC109047385;LOC109060789;LOC109054122;LOC109062100;LOC109105910;LOC109069375;LOC109102876;LOC109080933;LOC109080931;LOC109051681;LOC109090514;nr1d2;LOC109105462;LOC109067835;LOC109066609;LOC109051558;LOC109057068;LOC109108134;LOC109102488;LOC109055950;LOC109053175;LOC109056640;LOC109107104;LOC109112429;LOC109089358;LOC109047426;LOC109098115;LOC109085545;LOC109064881;LOC109045483;LOC109112433;LOC…
6	GO:0005520	MF	insulin-like growth factor binding	6/1003	94/50059	0.0116985984463	0.251861645349	gene-LOC109094644;gene-LOC109104741;gene-LOC109113393;gene-LOC109062858;gene-LOC109062859;gene-LOC109048850	LOC109094644;LOC109104741;LOC109113393;LOC109062858;LOC109062859;LOC109048850
32	GO:0051254	BP	positive regulation of RNA metabolic process	32/1003	1007/50059	0.0117906766063	0.253420942525	gene-LOC109074678;gene-LOC109054127;gene-LOC109059699;gene-LOC109054790;gene-LOC109060789;gene-LOC109054122;gene-LOC109069375;gene-LOC109071452;gene-LOC109111009;gene-LOC109092344;gene-LOC109070852;gene-LOC109112433;gene-LOC109111451;gene-LOC109112001;gene-LOC109104004;gene-LOC109090421;gene-LOC109051193;gene-nfe2l1;gene-LOC109091773;gene-LOC109045483;gene-nr1d2;gene-LOC109051558;gene-LOC10910918…	LOC109074678;LOC109054127;LOC109059699;LOC109054790;LOC109060789;LOC109054122;LOC109069375;LOC109071452;LOC109111009;LOC109092344;LOC109070852;LOC109112433;LOC109111451;LOC109112001;LOC109104004;LOC109090421;LOC109051193;nfe2l1;LOC109091773;LOC109045483;nr1d2;LOC109051558;LOC109109184;LOC109055950;LOC109105910;LOC109053175;LOC109056640;LOC109089358;LOC109112429;LOC109087170;LOC109047426;LOC109098…
3	GO:0030856	BP	regulation of epithelial cell differentiation	3/1003	24/50059	0.0118610780818	0.254007184179	gene-LOC109098630;gene-LOC109098778;gene-LOC109091321	LOC109098630;LOC109098778;LOC109091321
4	GO:0071216	BP	cellular response to biotic stimulus	4/1003	45/50059	0.0124536746986	0.264148994923	gene-LOC109063875;gene-LOC109059958;gene-LOC109095162;gene-LOC109076179	LOC109063875;LOC109059958;LOC109095162;LOC109076179
5	GO:0042398	BP	cellular modified amino acid biosynthetic process	5/1003	69/50059	0.0125103728643	0.264915875957	gene-LOC109094679;gene-LOC109109948;gene-gatm;gene-LOC109070558;gene-gch1	LOC109094679;LOC109109948;gatm;LOC109070558;gch1
30	GO:0005739	CC	mitochondrion	30/1003	937/50059	0.0128154745797	0.270931737999	gene-tufm;gene-LOC109066849;gene-LOC109073953;gene-LOC109109948;gene-endog;gene-LOC109066807;gene-LOC109046040;gene-LOC109112193;gene-LOC109086983;gene-LOC109101234;gene-LOC109079139;gene-gatm;gene-LOC109046035;gene-LOC109062042;gene-LOC109066468;gene-LOC109070558;gene-LOC109077532;gene-LOC109049013;gene-LOC109063049;gene-LOC109095080;gene-LOC109107341;gene-LOC109084533;gene-LOC109066810;gene-LOC…	tufm;LOC109066849;LOC109073953;LOC109109948;endog;LOC109066807;LOC109046040;LOC109112193;LOC109086983;LOC109101234;LOC109079139;gatm;LOC109046035;LOC109062042;LOC109066468;LOC109070558;LOC109077532;LOC109049013;LOC109063049;LOC109095080;LOC109107341;LOC109084533;LOC109066810;LOC109108171;LOC109052804;LOC109079168;LOC109112176;LOC109057327;LOC109063083;LOC109095079
126	GO:0031323	BP	regulation of cellular metabolic process	126/1003	5071/50059	0.0128378421733	0.270960413529	gene-serpinf1;gene-LOC109047385;gene-LOC109060789;gene-LOC109054122;gene-LOC109112001;gene-zmynd8;gene-LOC109069375;gene-LOC109102876;gene-LOC109111588;gene-LOC109068760;gene-LOC109080931;gene-LOC109051681;gene-LOC109095023;gene-LOC109068084;gene-LOC109059699;gene-LOC109090514;gene-LOC109075440;gene-nr1d2;gene-LOC109105462;gene-LOC109067835;gene-LOC109066609;gene-LOC109051558;gene-LOC109057068;ge…	serpinf1;LOC109047385;LOC109060789;LOC109054122;LOC109112001;zmynd8;LOC109069375;LOC109102876;LOC109111588;LOC109068760;LOC109080931;LOC109051681;LOC109095023;LOC109068084;LOC109059699;LOC109090514;LOC109075440;nr1d2;LOC109105462;LOC109067835;LOC109066609;LOC109051558;LOC109057068;LOC109108134;LOC109102488;LOC109055950;LOC109053175;LOC109056640;LOC109063183;LOC109089358;LOC109112429;LOC109089056;…
43	GO:0006811	BP	ion transport	43/1003	1454/50059	0.013028362955	0.273517419033	gene-LOC109048816;gene-LOC109046265;gene-slc3a2;gene-LOC109062062;gene-LOC109079139;gene-LOC109077299;gene-LOC109057002;gene-LOC109062399;gene-LOC109104627;gene-LOC109066421;gene-LOC109108977;gene-LOC109095162;gene-LOC109052026;gene-LOC109053911;gene-LOC109093942;gene-LOC109112792;gene-LOC109084263;gene-LOC109108424;gene-slc26a5;gene-LOC109092469;gene-LOC109064085;gene-LOC109084983;gene-LOC109053…	LOC109048816;LOC109046265;slc3a2;LOC109062062;LOC109079139;LOC109077299;LOC109057002;LOC109062399;LOC109104627;LOC109066421;LOC109108977;LOC109095162;LOC109052026;LOC109053911;LOC109093942;LOC109112792;LOC109084263;LOC109108424;slc26a5;LOC109092469;LOC109064085;LOC109084983;LOC109053310;LOC109057320;LOC109055329;slc17a9;LOC109104678;LOC109104633;LOC109060581;LOC109057702;LOC109079168;LOC109062388…
2	GO:0061959	BP	response to (R)-carnitine	2/1003	9/50059	0.013149875915	0.273517419033	gene-LOC109072463;gene-LOC109087246	LOC109072463;LOC109087246
2	GO:0051299	BP	centrosome separation	2/1003	9/50059	0.013149875915	0.273517419033	gene-LOC109100179;gene-LOC109099442	LOC109100179;LOC109099442
2	GO:0007100	BP	mitotic centrosome separation	2/1003	9/50059	0.013149875915	0.273517419033	gene-LOC109100179;gene-LOC109099442	LOC109100179;LOC109099442
2	GO:0005459	MF	UDP-galactose transmembrane transporter activity	2/1003	9/50059	0.013149875915	0.273517419033	gene-LOC109062399;gene-LOC109062388	LOC109062399;LOC109062388
2	GO:0015187	MF	glycine transmembrane transporter activity	2/1003	9/50059	0.013149875915	0.273517419033	gene-LOC109079168;gene-LOC109079139	LOC109079168;LOC109079139
2	GO:0046923	MF	ER retention sequence binding	2/1003	9/50059	0.013149875915	0.273517419033	gene-LOC109057394;gene-LOC109061112	LOC109057394;LOC109061112
2	GO:0004169	MF	dolichyl-phosphate-mannose-protein mannosyltransferase activity	2/1003	9/50059	0.013149875915	0.273517419033	gene-LOC109078961;gene-LOC109082597	LOC109078961;LOC109082597
2	GO:0019808	MF	polyamine binding	2/1003	9/50059	0.013149875915	0.273517419033	gene-LOC109066395;gene-LOC109101040	LOC109066395;LOC109101040
9	GO:0052689	MF	carboxylic ester hydrolase activity	9/1003	186/50059	0.0131752341691	0.27360357463	gene-rgn;gene-LOC109068127;gene-LOC109072728;gene-LOC109097454;gene-LOC109086639;gene-LOC109080593;gene-lars;gene-LOC109087318;gene-lipc	rgn;LOC109068127;LOC109072728;LOC109097454;LOC109086639;LOC109080593;lars;LOC109087318;lipc
3	GO:0051298	BP	centrosome duplication	3/1003	25/50059	0.0132809274472	0.274033344575	gene-LOC109050864;gene-LOC109065298;gene-LOC109087565	LOC109050864;LOC109065298;LOC109087565
3	GO:0006767	BP	water-soluble vitamin metabolic process	3/1003	25/50059	0.0132809274472	0.274033344575	gene-LOC109109948;gene-rgn;gene-LOC109068127	LOC109109948;rgn;LOC109068127
3	GO:0009648	BP	photoperiodism	3/1003	25/50059	0.0132809274472	0.274033344575	gene-LOC109066735;gene-LOC109108724;gene-LOC109098978	LOC109066735;LOC109108724;LOC109098978
3	GO:0015695	BP	organic cation transport	3/1003	25/50059	0.0132809274472	0.274033344575	gene-LOC109057002;gene-LOC109104678;gene-LOC109055329	LOC109057002;LOC109104678;LOC109055329
4	GO:0006611	BP	protein export from nucleus	4/1003	47/50059	0.0144500716018	0.297680708269	gene-LOC109052075;gene-LOC109105273;gene-LOC109054223;gene-LOC109091932	LOC109052075;LOC109105273;LOC109054223;LOC109091932
33	GO:0045935	BP	positive regulation of nucleobase-containing compound metabolic process	33/1003	1066/50059	0.0145513616388	0.298812674672	gene-LOC109074678;gene-LOC109054127;gene-LOC109059699;gene-LOC109054790;gene-LOC109060789;gene-LOC109054122;gene-LOC109069375;gene-LOC109071452;gene-LOC109111009;gene-LOC109092344;gene-LOC109070852;gene-LOC109112433;gene-LOC109111451;gene-LOC109112001;gene-LOC109104004;gene-LOC109090421;gene-LOC109051193;gene-nfe2l1;gene-LOC109091773;gene-LOC109045483;gene-nr1d2;gene-LOC109051558;gene-LOC10910918…	LOC109074678;LOC109054127;LOC109059699;LOC109054790;LOC109060789;LOC109054122;LOC109069375;LOC109071452;LOC109111009;LOC109092344;LOC109070852;LOC109112433;LOC109111451;LOC109112001;LOC109104004;LOC109090421;LOC109051193;nfe2l1;LOC109091773;LOC109045483;nr1d2;LOC109051558;LOC109109184;LOC109055950;LOC109105910;LOC109053175;LOC109056640;LOC109089358;LOC109061670;LOC109112429;LOC109087170;LOC109047…
3	GO:0007205	BP	protein kinase C-activating G protein-coupled receptor signaling pathway	3/1003	26/50059	0.0147933966603	0.302338578971	gene-LOC109095639;gene-LOC109076969;gene-LOC109071244	LOC109095639;LOC109076969;LOC109071244
13	GO:1901605	BP	alpha-amino acid metabolic process	13/1003	321/50059	0.0150984605258	0.307598336398	gene-LOC109063183;gene-LOC109074426;gene-LOC109094640;gene-LOC109093262;gene-LOC109051970;gene-LOC109092687;gene-LOC109112265;gene-LOC109088212;gene-LOC109071345;gene-LOC109052804;gene-LOC109092685;gene-LOC109080911;gene-hal	LOC109063183;LOC109074426;LOC109094640;LOC109093262;LOC109051970;LOC109092687;LOC109112265;LOC109088212;LOC109071345;LOC109052804;LOC109092685;LOC109080911;hal
26	GO:0048878	BP	chemical homeostasis	26/1003	800/50059	0.0154024451149	0.31329642303	gene-LOC109048816;gene-LOC109059958;gene-LOC109054127;gene-LOC109068127;gene-LOC109053450;gene-LOC109054122;gene-LOC109063875;gene-LOC109071452;gene-LOC109112193;gene-LOC109062062;gene-LOC109108977;gene-LOC109095162;gene-LOC109066468;gene-rgn;gene-LOC109056383;gene-LOC109055950;gene-LOC109074678;gene-LOC109055285;gene-LOC109060581;gene-LOC109053165;gene-LOC109057702;gene-LOC109112176;gene-LOC1090…	LOC109048816;LOC109059958;LOC109054127;LOC109068127;LOC109053450;LOC109054122;LOC109063875;LOC109071452;LOC109112193;LOC109062062;LOC109108977;LOC109095162;LOC109066468;rgn;LOC109056383;LOC109055950;LOC109074678;LOC109055285;LOC109060581;LOC109053165;LOC109057702;LOC109112176;LOC109063083;LOC109077974;LOC109064940;LOC109064941
4	GO:0071466	BP	cellular response to xenobiotic stimulus	4/1003	48/50059	0.0155197203422	0.314689172222	gene-LOC109060824;gene-LOC109093332;gene-LOC109055890;gene-LOC109049667	LOC109060824;LOC109093332;LOC109055890;LOC109049667
4	GO:0000030	MF	mannosyltransferase activity	4/1003	48/50059	0.0155197203422	0.314689172222	gene-LOC109082597;gene-LOC109078961;gene-alg3;gene-alg1	LOC109082597;LOC109078961;alg3;alg1
2	GO:0003171	BP	atrioventricular valve development	2/1003	10/50059	0.0162207998811	0.323312882947	gene-LOC109047385;gene-LOC109047782	LOC109047385;LOC109047782
2	GO:0042059	BP	negative regulation of epidermal growth factor receptor signaling pathway	2/1003	10/50059	0.0162207998811	0.323312882947	gene-LOC109098630;gene-LOC109098778	LOC109098630;LOC109098778
2	GO:0042984	BP	regulation of amyloid precursor protein biosynthetic process	2/1003	10/50059	0.0162207998811	0.323312882947	gene-LOC109089056;gene-itm2b	LOC109089056;itm2b
2	GO:0036294	BP	cellular response to decreased oxygen levels	2/1003	10/50059	0.0162207998811	0.323312882947	gene-LOC109097196;gene-LOC109097193	LOC109097196;LOC109097193
2	GO:1901185	BP	negative regulation of ERBB signaling pathway	2/1003	10/50059	0.0162207998811	0.323312882947	gene-LOC109098630;gene-LOC109098778	LOC109098630;LOC109098778
2	GO:0055129	BP	L-proline biosynthetic process	2/1003	10/50059	0.0162207998811	0.323312882947	gene-LOC109092687;gene-LOC109092685	LOC109092687;LOC109092685
2	GO:0060581	BP	cell fate commitment involved in pattern specification	2/1003	10/50059	0.0162207998811	0.323312882947	gene-LOC109049037;gene-LOC109049033	LOC109049037;LOC109049033
2	GO:0001561	BP	fatty acid alpha-oxidation	2/1003	10/50059	0.0162207998811	0.323312882947	gene-LOC109052553;gene-LOC109066027	LOC109052553;LOC109066027
2	GO:0071439	CC	clathrin complex	2/1003	10/50059	0.0162207998811	0.323312882947	gene-LOC109111073;gene-vmp1	LOC109111073;vmp1
2	GO:0004735	MF	pyrroline-5-carboxylate reductase activity	2/1003	10/50059	0.0162207998811	0.323312882947	gene-LOC109092687;gene-LOC109092685	LOC109092687;LOC109092685
2	GO:0043515	MF	kinetochore binding	2/1003	10/50059	0.0162207998811	0.323312882947	gene-LOC109056714;gene-LOC109087938	LOC109056714;LOC109087938
3	GO:0019368	BP	fatty acid elongation, unsaturated fatty acid	3/1003	27/50059	0.0163991564222	0.324859479601	gene-LOC109049010;gene-elovl6;gene-LOC109048624	LOC109049010;elovl6;LOC109048624
3	GO:0042572	BP	retinol metabolic process	3/1003	27/50059	0.0163991564222	0.324859479601	gene-LOC109052536;gene-LOC109113396;gene-LOC109072076	LOC109052536;LOC109113396;LOC109072076
3	GO:0034625	BP	fatty acid elongation, monounsaturated fatty acid	3/1003	27/50059	0.0163991564222	0.324859479601	gene-LOC109049010;gene-elovl6;gene-LOC109048624	LOC109049010;elovl6;LOC109048624
3	GO:0034626	BP	fatty acid elongation, polyunsaturated fatty acid	3/1003	27/50059	0.0163991564222	0.324859479601	gene-LOC109049010;gene-elovl6;gene-LOC109048624	LOC109049010;elovl6;LOC109048624
4	GO:0006766	BP	vitamin metabolic process	4/1003	49/50059	0.0166378876579	0.328076757242	gene-LOC109109948;gene-LOC109051702;gene-LOC109068127;gene-rgn	LOC109109948;LOC109051702;LOC109068127;rgn
12	GO:0048568	BP	embryonic organ development	12/1003	288/50059	0.0170631703198	0.334926399458	gene-LOC109073953;gene-LOC109055950;gene-LOC109074552;gene-LOC109053450;gene-LOC109093467;gene-LOC109083135;gene-LOC109091321;gene-LOC109061084;gene-cunh6orf58;gene-LOC109050253;gene-LOC109071452;gene-LOC109093469	LOC109073953;LOC109055950;LOC109074552;LOC109053450;LOC109093467;LOC109083135;LOC109091321;LOC109061084;cunh6orf58;LOC109050253;LOC109071452;LOC109093469
5	GO:0034754	BP	cellular hormone metabolic process	5/1003	75/50059	0.0174365218602	0.340699069559	gene-hsd17b3;gene-LOC109072076;gene-LOC109052536;gene-LOC109113396;gene-LOC109108087	hsd17b3;LOC109072076;LOC109052536;LOC109113396;LOC109108087
19	GO:0003712	MF	transcription coregulator activity	19/1003	530/50059	0.0175420947511	0.342243349334	gene-LOC109112429;gene-LOC109082684;gene-nr1d2;gene-LOC109095031;gene-LOC109089358;gene-LOC109066609;gene-LOC109054790;gene-LOC109094954;gene-LOC109060789;gene-LOC109097439;gene-LOC109090421;gene-LOC109080237;gene-LOC109051193;gene-LOC109098115;gene-LOC109109994;gene-LOC109051558;gene-LOC109055626;gene-LOC109110010;gene-LOC109112433	LOC109112429;LOC109082684;nr1d2;LOC109095031;LOC109089358;LOC109066609;LOC109054790;LOC109094954;LOC109060789;LOC109097439;LOC109090421;LOC109080237;LOC109051193;LOC109098115;LOC109109994;LOC109051558;LOC109055626;LOC109110010;LOC109112433
4	GO:0046883	BP	regulation of hormone secretion	4/1003	50/50059	0.0178051856832	0.345286728678	gene-LOC109069362;gene-LOC109054122;gene-serp1;gene-LOC109054127	LOC109069362;LOC109054122;serp1;LOC109054127
4	GO:0042181	BP	ketone biosynthetic process	4/1003	50/50059	0.0178051856832	0.345286728678	gene-hsd17b3;gene-LOC109084533;gene-LOC109077532;gene-LOC109057327	hsd17b3;LOC109084533;LOC109077532;LOC109057327
4	GO:0019897	CC	extrinsic component of plasma membrane	4/1003	50/50059	0.0178051856832	0.345286728678	gene-LOC109098778;gene-LOC109066977;gene-LOC109048064;gene-LOC109098630	LOC109098778;LOC109066977;LOC109048064;LOC109098630
3	GO:0032925	BP	regulation of activin receptor signaling pathway	3/1003	28/50059	0.018098714736	0.348880456257	gene-LOC109091625;gene-LOC109082957;gene-LOC109091623	LOC109091625;LOC109082957;LOC109091623
3	GO:0030223	BP	neutrophil differentiation	3/1003	28/50059	0.018098714736	0.348880456257	gene-LOC109093467;gene-LOC109093469;gene-LOC109064824	LOC109093467;LOC109093469;LOC109064824
3	GO:0015101	MF	organic cation transmembrane transporter activity	3/1003	28/50059	0.018098714736	0.348880456257	gene-LOC109057002;gene-LOC109104678;gene-LOC109055329	LOC109057002;LOC109104678;LOC109055329
66	GO:0048583	BP	regulation of response to stimulus	66/1003	2469/50059	0.018215119564	0.350139358954	gene-LOC109113483;gene-LOC109078178;gene-LOC109068127;gene-LOC109059056;gene-LOC109056635;gene-LOC109085432;gene-LOC109082957;gene-LOC109058201;gene-LOC109091625;gene-LOC109057316;gene-LOC109071452;gene-c8b;gene-LOC109051602;gene-LOC109091623;gene-LOC109111588;gene-LOC109068760;gene-LOC109052954;gene-LOC109098778;gene-LOC109056470;gene-LOC109052693;gene-LOC109095246;gene-LOC109055950;gene-LOC1090…	LOC109113483;LOC109078178;LOC109068127;LOC109059056;LOC109056635;LOC109085432;LOC109082957;LOC109058201;LOC109091625;LOC109057316;LOC109071452;c8b;LOC109051602;LOC109091623;LOC109111588;LOC109068760;LOC109052954;LOC109098778;LOC109056470;LOC109052693;LOC109095246;LOC109055950;LOC109097196;gskip;LOC109092867;LOC109097193;LOC109102876;LOC109051363;LOC109053831;LOC109111410;LOC109104575;LOC109086807…
11	GO:0000785	CC	chromatin	11/1003	247/50059	0.0183849426205	0.352815803621	gene-LOC109061388;gene-LOC109112433;gene-LOC109089358;gene-LOC109054790;gene-LOC109087874;gene-LOC109112429;gene-LOC109112001;gene-LOC109060789;gene-LOC109090421;gene-LOC109098115;gene-LOC109106135	LOC109061388;LOC109112433;LOC109089358;LOC109054790;LOC109087874;LOC109112429;LOC109112001;LOC109060789;LOC109090421;LOC109098115;LOC109106135
6	GO:0015718	BP	monocarboxylic acid transport	6/1003	104/50059	0.0184722857146	0.353965225224	gene-LOC109112792;gene-LOC109084983;gene-LOC109108977;gene-LOC109097454;gene-LOC109084994;gene-LOC109057524	LOC109112792;LOC109084983;LOC109108977;LOC109097454;LOC109084994;LOC109057524
7	GO:0019751	BP	polyol metabolic process	7/1003	134/50059	0.0186987442789	0.357773006262	gene-LOC109110224;gene-ip6k2;gene-LOC109063083;gene-miox;gene-gch1;gene-LOC109108996;gene-LOC109091102	LOC109110224;ip6k2;LOC109063083;miox;gch1;LOC109108996;LOC109091102
32	GO:0010629	BP	negative regulation of gene expression	32/1003	1047/50059	0.0187637043039	0.358484045486	gene-LOC109085545;gene-LOC109066735;gene-LOC109074678;gene-LOC109054790;gene-LOC109060789;gene-LOC109071452;gene-LOC109102876;gene-LOC109111947;gene-LOC109047385;gene-LOC109112001;gene-LOC109104004;gene-LOC109090421;gene-LOC109051193;gene-LOC109091321;gene-LOC109091773;gene-LOC109055626;gene-LOC109105684;gene-nr1d2;gene-LOC109098978;gene-LOC109105682;gene-LOC109051558;gene-LOC109049399;gene-LOC10…	LOC109085545;LOC109066735;LOC109074678;LOC109054790;LOC109060789;LOC109071452;LOC109102876;LOC109111947;LOC109047385;LOC109112001;LOC109104004;LOC109090421;LOC109051193;LOC109091321;LOC109091773;LOC109055626;LOC109105684;nr1d2;LOC109098978;LOC109105682;LOC109051558;LOC109049399;LOC109108134;LOC109102219;LOC109055950;LOC109044924;LOC109073224;LOC109072154;LOC109069563;LOC109089358;LOC109047392;LOC…
102	GO:0010468	BP	regulation of gene expression	102/1003	4058/50059	0.0192152783009	0.359873065682	gene-LOC109075089;gene-LOC109047385;gene-LOC109060789;gene-LOC109054122;gene-LOC109112001;gene-zmynd8;gene-LOC109069375;gene-LOC109102876;gene-LOC109080933;gene-LOC109080931;gene-LOC109051681;gene-LOC109101575;gene-LOC109090514;gene-nr1d2;gene-LOC109105462;gene-LOC109067835;gene-LOC109066609;gene-LOC109051558;gene-LOC109057068;gene-LOC109108134;gene-LOC109102488;gene-LOC109055950;gene-LOC10905317…	LOC109075089;LOC109047385;LOC109060789;LOC109054122;LOC109112001;zmynd8;LOC109069375;LOC109102876;LOC109080933;LOC109080931;LOC109051681;LOC109101575;LOC109090514;nr1d2;LOC109105462;LOC109067835;LOC109066609;LOC109051558;LOC109057068;LOC109108134;LOC109102488;LOC109055950;LOC109053175;LOC109056640;LOC109107104;LOC109112429;LOC109089358;LOC109047426;LOC109098115;LOC109085545;LOC109064881;LOC109045…
5	GO:0032434	BP	regulation of proteasomal ubiquitin-dependent protein catabolic process	5/1003	77/50059	0.0193270489521	0.359873065682	gene-LOC109053234;gene-LOC109109994;gene-LOC109110010;gene-LOC109106894;gene-LOC109111588	LOC109053234;LOC109109994;LOC109110010;LOC109106894;LOC109111588
5	GO:0043648	BP	dicarboxylic acid metabolic process	5/1003	77/50059	0.0193270489521	0.359873065682	gene-LOC109052804;gene-LOC109109948;gene-LOC109106415;gene-LOC109071345;gene-hal	LOC109052804;LOC109109948;LOC109106415;LOC109071345;hal
11	GO:0006631	BP	fatty acid metabolic process	11/1003	252/50059	0.0194603104531	0.359873065682	gene-LOC109049010;gene-LOC109066849;gene-LOC109048624;gene-LOC109107104;gene-LOC109052553;gene-LOC109066027;gene-LOC109063083;gene-elovl6;gene-LOC109063766;gene-LOC109079315;gene-LOC109081381	LOC109049010;LOC109066849;LOC109048624;LOC109107104;LOC109052553;LOC109066027;LOC109063083;elovl6;LOC109063766;LOC109079315;LOC109081381
2	GO:0050832	BP	defense response to fungus	2/1003	11/50059	0.0195646935043	0.359873065682	gene-LOC109066874;gene-LOC109064824	LOC109066874;LOC109064824
2	GO:0042364	BP	water-soluble vitamin biosynthetic process	2/1003	11/50059	0.0195646935043	0.359873065682	gene-rgn;gene-LOC109068127	rgn;LOC109068127
2	GO:0034975	BP	protein folding in endoplasmic reticulum	2/1003	11/50059	0.0195646935043	0.359873065682	gene-dnajc3;gene-LOC109066055	dnajc3;LOC109066055
2	GO:0009649	BP	entrainment of circadian clock	2/1003	11/50059	0.0195646935043	0.359873065682	gene-LOC109066735;gene-LOC109098978	LOC109066735;LOC109098978
2	GO:0055010	BP	ventricular cardiac muscle tissue morphogenesis	2/1003	11/50059	0.0195646935043	0.359873065682	gene-LOC109111451;gene-LOC109047782	LOC109111451;LOC109047782
2	GO:0090277	BP	positive regulation of peptide hormone secretion	2/1003	11/50059	0.0195646935043	0.359873065682	gene-LOC109069362;gene-serp1	LOC109069362;serp1
2	GO:0070373	BP	negative regulation of ERK1 and ERK2 cascade	2/1003	11/50059	0.0195646935043	0.359873065682	gene-LOC109056140;gene-LOC109092867	LOC109056140;LOC109092867
2	GO:0017185	BP	peptidyl-lysine hydroxylation	2/1003	11/50059	0.0195646935043	0.359873065682	gene-LOC109054340;gene-LOC109048207	LOC109054340;LOC109048207
2	GO:0032024	BP	positive regulation of insulin secretion	2/1003	11/50059	0.0195646935043	0.359873065682	gene-LOC109069362;gene-serp1	LOC109069362;serp1
2	GO:0051597	BP	response to methylmercury	2/1003	11/50059	0.0195646935043	0.359873065682	gene-LOC109075440;gene-LOC109083117	LOC109075440;LOC109083117
1	GO:1904393	BP	regulation of skeletal muscle acetylcholine-gated channel clustering	1/1003	1/50059	0.0200363570999	0.359873065682	gene-LOC109055111	LOC109055111
1	GO:1904395	BP	positive regulation of skeletal muscle acetylcholine-gated channel clustering	1/1003	1/50059	0.0200363570999	0.359873065682	gene-LOC109055111	LOC109055111
1	GO:1903909	BP	regulation of receptor clustering	1/1003	1/50059	0.0200363570999	0.359873065682	gene-LOC109055111	LOC109055111
1	GO:0042732	BP	D-xylose metabolic process	1/1003	1/50059	0.0200363570999	0.359873065682	gene-xylb	xylb
1	GO:0019557	BP	histidine catabolic process to glutamate and formate	1/1003	1/50059	0.0200363570999	0.359873065682	gene-hal	hal
1	GO:0031291	BP	Ran protein signal transduction	1/1003	1/50059	0.0200363570999	0.359873065682	gene-LOC109106135	LOC109106135
1	GO:1901626	BP	regulation of postsynaptic membrane organization	1/1003	1/50059	0.0200363570999	0.359873065682	gene-LOC109055111	LOC109055111
1	GO:1901628	BP	positive regulation of postsynaptic membrane organization	1/1003	1/50059	0.0200363570999	0.359873065682	gene-LOC109055111	LOC109055111
1	GO:1904340	BP	positive regulation of dopaminergic neuron differentiation	1/1003	1/50059	0.0200363570999	0.359873065682	gene-LOC109066735	LOC109066735
1	GO:1903911	BP	positive regulation of receptor clustering	1/1003	1/50059	0.0200363570999	0.359873065682	gene-LOC109055111	LOC109055111
1	GO:0019556	BP	histidine catabolic process to glutamate and formamide	1/1003	1/50059	0.0200363570999	0.359873065682	gene-hal	hal
1	GO:0043606	BP	formamide metabolic process	1/1003	1/50059	0.0200363570999	0.359873065682	gene-hal	hal
1	GO:0019516	BP	lactate oxidation	1/1003	1/50059	0.0200363570999	0.359873065682	gene-LOC109052553	LOC109052553
1	GO:0015942	BP	formate metabolic process	1/1003	1/50059	0.0200363570999	0.359873065682	gene-hal	hal
1	GO:1904338	BP	regulation of dopaminergic neuron differentiation	1/1003	1/50059	0.0200363570999	0.359873065682	gene-LOC109066735	LOC109066735
2	GO:0032994	CC	protein-lipid complex	2/1003	11/50059	0.0195646935043	0.359873065682	gene-LOC109058440;gene-LOC109058447	LOC109058440;LOC109058447
2	GO:1990777	CC	lipoprotein particle	2/1003	11/50059	0.0195646935043	0.359873065682	gene-LOC109058440;gene-LOC109058447	LOC109058440;LOC109058447
2	GO:0034358	CC	plasma lipoprotein particle	2/1003	11/50059	0.0195646935043	0.359873065682	gene-LOC109058440;gene-LOC109058447	LOC109058440;LOC109058447
2	GO:0004145	MF	diamine N-acetyltransferase activity	2/1003	11/50059	0.0195646935043	0.359873065682	gene-LOC109066395;gene-LOC109101040	LOC109066395;LOC109101040
1	GO:0008891	MF	glycolate oxidase activity	1/1003	1/50059	0.0200363570999	0.359873065682	gene-LOC109052553	LOC109052553
1	GO:0005087	MF	Ran guanyl-nucleotide exchange factor activity	1/1003	1/50059	0.0200363570999	0.359873065682	gene-LOC109106135	LOC109106135
1	GO:0004856	MF	xylulokinase activity	1/1003	1/50059	0.0200363570999	0.359873065682	gene-xylb	xylb
1	GO:0004397	MF	histidine ammonia-lyase activity	1/1003	1/50059	0.0200363570999	0.359873065682	gene-hal	hal
1	GO:0003934	MF	GTP cyclohydrolase I activity	1/1003	1/50059	0.0200363570999	0.359873065682	gene-gch1	gch1
1	GO:0003933	MF	GTP cyclohydrolase activity	1/1003	1/50059	0.0200363570999	0.359873065682	gene-gch1	gch1
1	GO:0050459	MF	ethanolamine-phosphate phospho-lyase activity	1/1003	1/50059	0.0200363570999	0.359873065682	gene-LOC109073953	LOC109073953
1	GO:0052925	MF	dol-P-Man:Man(5)GlcNAc(2)-PP-Dol alpha-1,3-mannosyltransferase activity	1/1003	1/50059	0.0200363570999	0.359873065682	gene-alg3	alg3
1	GO:0016213	MF	linoleoyl-CoA desaturase activity	1/1003	1/50059	0.0200363570999	0.359873065682	gene-LOC109079315	LOC109079315
1	GO:0019855	MF	calcium channel inhibitor activity	1/1003	1/50059	0.0200363570999	0.359873065682	gene-LOC109077587	LOC109077587
4	GO:0032958	BP	inositol phosphate biosynthetic process	4/1003	52/50059	0.0202894160787	0.363405985766	gene-LOC109110224;gene-ip6k2;gene-LOC109108996;gene-LOC109091102	LOC109110224;ip6k2;LOC109108996;LOC109091102
7	GO:0008652	BP	cellular amino acid biosynthetic process	7/1003	138/50059	0.0215800367008	0.384342899315	gene-LOC109074426;gene-LOC109093262;gene-LOC109092687;gene-LOC109092685;gene-LOC109112265;gene-LOC109088212;gene-LOC109080911	LOC109074426;LOC109093262;LOC109092687;LOC109092685;LOC109112265;LOC109088212;LOC109080911
4	GO:0033559	BP	unsaturated fatty acid metabolic process	4/1003	53/50059	0.0216073667807	0.384342899315	gene-LOC109049010;gene-elovl6;gene-LOC109079315;gene-LOC109048624	LOC109049010;elovl6;LOC109079315;LOC109048624
3	GO:0007568	BP	aging	3/1003	30/50059	0.0217804944812	0.385296648601	gene-LOC109081220;gene-LOC109069362;gene-serp1	LOC109081220;LOC109069362;serp1
3	GO:0043462	BP	regulation of ATPase activity	3/1003	30/50059	0.0217804944812	0.385296648601	gene-LOC109068127;gene-LOC109108171;gene-rgn	LOC109068127;LOC109108171;rgn
3	GO:0005579	CC	membrane attack complex	3/1003	30/50059	0.0217804944812	0.385296648601	gene-c8b;gene-LOC109051602;gene-LOC109060361	c8b;LOC109051602;LOC109060361
712	GO:0110165	CC	cellular anatomical entity	712/1003	33867/50059	0.0223653040906	0.395099947332	gene-LOC109067646;gene-LOC109106965;gene-LOC109056140;gene-LOC109057394;gene-LOC109049154;gene-LOC109064793;gene-LOC109052818;gene-LOC109059958;gene-LOC109088212;gene-LOC109091625;gene-LOC109047132;gene-LOC109052815;gene-LOC109091623;gene-LOC109111588;gene-LOC109061388;gene-LOC109097196;gene-LOC109066351;gene-LOC109097193;gene-LOC109104627;gene-LOC109066421;gene-LOC109086963;gene-LOC109086961;gen…	LOC109067646;LOC109106965;LOC109056140;LOC109057394;LOC109049154;LOC109064793;LOC109052818;LOC109059958;LOC109088212;LOC109091625;LOC109047132;LOC109052815;LOC109091623;LOC109111588;LOC109061388;LOC109097196;LOC109066351;LOC109097193;LOC109104627;LOC109066421;LOC109086963;LOC109086961;LOC109086807;LOC109102540;LOC109081393;LOC109054282;LOC109050665;LOC109067835;cunh19orf25;LOC109105814;LOC1091058…
11	GO:0071900	BP	regulation of protein serine/threonine kinase activity	11/1003	263/50059	0.0227015409196	0.399659980433	gene-LOC109075440;gene-LOC109109994;gene-LOC109092867;gene-ccng2;gene-LOC109056140;gene-LOC109078747;gene-LOC109095246;gene-LOC109110010;gene-LOC109083117;gene-LOC109055259;gene-LOC109111588	LOC109075440;LOC109109994;LOC109092867;ccng2;LOC109056140;LOC109078747;LOC109095246;LOC109110010;LOC109083117;LOC109055259;LOC109111588
24	GO:0019725	BP	cellular homeostasis	24/1003	735/50059	0.0227164055256	0.399659980433	gene-LOC109048816;gene-fbxo32;gene-LOC109068127;gene-LOC109062062;gene-LOC109112637;gene-LOC109064941;gene-pdia4;gene-LOC109095162;gene-LOC109081393;gene-rgn;gene-LOC109112647;gene-LOC109070914;gene-LOC109055285;gene-gba;gene-LOC109063976;gene-LOC109109476;gene-LOC109060581;gene-LOC109057702;gene-LOC109063083;gene-LOC109086153;gene-LOC109064940;gene-LOC109112643;gene-LOC109052026;gene-LOC109070220	LOC109048816;fbxo32;LOC109068127;LOC109062062;LOC109112637;LOC109064941;pdia4;LOC109095162;LOC109081393;rgn;LOC109112647;LOC109070914;LOC109055285;gba;LOC109063976;LOC109109476;LOC109060581;LOC109057702;LOC109063083;LOC109086153;LOC109064940;LOC109112643;LOC109052026;LOC109070220
4	GO:0000038	BP	very long-chain fatty acid metabolic process	4/1003	54/50059	0.0229764852573	0.400526386239	gene-elovl6;gene-LOC109063766;gene-LOC109049010;gene-LOC109048624	elovl6;LOC109063766;LOC109049010;LOC109048624
2	GO:0071459	BP	protein localization to chromosome, centromeric region	2/1003	12/50059	0.0231694078888	0.400526386239	gene-LOC109056714;gene-LOC109087938	LOC109056714;LOC109087938
2	GO:0021879	BP	forebrain neuron differentiation	2/1003	12/50059	0.0231694078888	0.400526386239	gene-LOC109049037;gene-LOC109049033	LOC109049037;LOC109049033
2	GO:0015697	BP	quaternary ammonium group transport	2/1003	12/50059	0.0231694078888	0.400526386239	gene-LOC109057002;gene-LOC109055329	LOC109057002;LOC109055329
2	GO:0015816	BP	glycine transport	2/1003	12/50059	0.0231694078888	0.400526386239	gene-LOC109079168;gene-LOC109079139	LOC109079168;LOC109079139
2	GO:0009298	BP	GDP-mannose biosynthetic process	2/1003	12/50059	0.0231694078888	0.400526386239	gene-LOC109108375;gene-LOC109052546	LOC109108375;LOC109052546
2	GO:0046887	BP	positive regulation of hormone secretion	2/1003	12/50059	0.0231694078888	0.400526386239	gene-LOC109069362;gene-serp1	LOC109069362;serp1
2	GO:0044030	BP	regulation of DNA methylation	2/1003	12/50059	0.0231694078888	0.400526386239	gene-LOC109095106;gene-LOC109083342	LOC109095106;LOC109083342
2	GO:0006561	BP	proline biosynthetic process	2/1003	12/50059	0.0231694078888	0.400526386239	gene-LOC109092687;gene-LOC109092685	LOC109092687;LOC109092685
2	GO:0034501	BP	protein localization to kinetochore	2/1003	12/50059	0.0231694078888	0.400526386239	gene-LOC109056714;gene-LOC109087938	LOC109056714;LOC109087938
2	GO:0031386	MF	protein tag	2/1003	12/50059	0.0231694078888	0.400526386239	gene-LOC109109234;gene-LOC109090024	LOC109109234;LOC109090024
2	GO:0042289	MF	MHC class II protein binding	2/1003	12/50059	0.0231694078888	0.400526386239	gene-LOC109105771;gene-LOC109056743	LOC109105771;LOC109056743
2	GO:0015651	MF	quaternary ammonium group transmembrane transporter activity	2/1003	12/50059	0.0231694078888	0.400526386239	gene-LOC109057002;gene-LOC109055329	LOC109057002;LOC109055329
5	GO:0032496	BP	response to lipopolysaccharide	5/1003	81/50059	0.0235001020884	0.405156840283	gene-LOC109063875;gene-LOC109090421;gene-LOC109059958;gene-LOC109076179;gene-LOC109060789	LOC109063875;LOC109090421;LOC109059958;LOC109076179;LOC109060789
5	GO:0008395	MF	steroid hydroxylase activity	5/1003	81/50059	0.0235001020884	0.405156840283	gene-LOC109083855;gene-LOC109050670;gene-LOC109088085;gene-LOC109056383;gene-LOC109050665	LOC109083855;LOC109050670;LOC109088085;LOC109056383;LOC109050665
49	GO:0019899	MF	enzyme binding	49/1003	1756/50059	0.0236044279935	0.406412154078	gene-LOC109096955;gene-LOC109068456;gene-LOC109074111;gene-LOC109086639;gene-LOC109113483;gene-LOC109113461;gene-LOC109088492;gene-LOC109111588;gene-LOC109084397;gene-LOC109083036;gene-LOC109105957;gene-LOC109088196;gene-LOC109083635;gene-LOC109105225;gene-LOC109091595;gene-ccng2;gene-derl1;gene-LOC109062899;gene-LOC109052075;gene-LOC109104575;gene-LOC109060370;gene-LOC109088455;gene-ankle2;gene-…	LOC109096955;LOC109068456;LOC109074111;LOC109086639;LOC109113483;LOC109113461;LOC109088492;LOC109111588;LOC109084397;LOC109083036;LOC109105957;LOC109088196;LOC109083635;LOC109105225;LOC109091595;ccng2;derl1;LOC109062899;LOC109052075;LOC109104575;LOC109060370;LOC109088455;ankle2;LOC109091932;LOC109074105;LOC109088195;LOC109067875;LOC109068349;LOC109109234;LOC109109994;LOC109062822;LOC109065177;LOC…
3	GO:1901264	BP	carbohydrate derivative transport	3/1003	31/50059	0.0237629907668	0.40642908346	gene-LOC109062399;gene-LOC109062388;gene-LOC109112792	LOC109062399;LOC109062388;LOC109112792
3	GO:0019367	BP	fatty acid elongation, saturated fatty acid	3/1003	31/50059	0.0237629907668	0.40642908346	gene-LOC109049010;gene-elovl6;gene-LOC109048624	LOC109049010;elovl6;LOC109048624
3	GO:0009922	MF	fatty acid elongase activity	3/1003	31/50059	0.0237629907668	0.40642908346	gene-LOC109049010;gene-elovl6;gene-LOC109048624	LOC109049010;elovl6;LOC109048624
3	GO:0008199	MF	ferric iron binding	3/1003	31/50059	0.0237629907668	0.40642908346	gene-LOC109064940;gene-LOC109064941;gene-miox	LOC109064940;LOC109064941;miox
3	GO:0004143	MF	diacylglycerol kinase activity	3/1003	31/50059	0.0237629907668	0.40642908346	gene-LOC109095639;gene-LOC109076969;gene-LOC109071244	LOC109095639;LOC109076969;LOC109071244
7	GO:0000790	CC	nuclear chromatin	7/1003	141/50059	0.023933300101	0.408799785567	gene-LOC109112433;gene-LOC109087874;gene-LOC109112429;gene-LOC109112001;gene-LOC109060789;gene-LOC109090421;gene-LOC109106135	LOC109112433;LOC109087874;LOC109112429;LOC109112001;LOC109060789;LOC109090421;LOC109106135
5	GO:0061136	BP	regulation of proteasomal protein catabolic process	5/1003	82/50059	0.0246270920576	0.41569499892	gene-LOC109053234;gene-LOC109109994;gene-LOC109110010;gene-LOC109106894;gene-LOC109111588	LOC109053234;LOC109109994;LOC109110010;LOC109106894;LOC109111588
5	GO:2000058	BP	regulation of ubiquitin-dependent protein catabolic process	5/1003	82/50059	0.0246270920576	0.41569499892	gene-LOC109053234;gene-LOC109109994;gene-LOC109110010;gene-LOC109106894;gene-LOC109111588	LOC109053234;LOC109109994;LOC109110010;LOC109106894;LOC109111588
22	GO:0009968	BP	negative regulation of signal transduction	22/1003	672/50059	0.0253429159828	0.425549797545	gene-LOC109078178;gene-LOC109082957;gene-LOC109091625;gene-LOC109057316;gene-LOC109071452;gene-LOC109102876;gene-LOC109091623;gene-LOC109098778;gene-LOC109056470;gene-LOC109097196;gene-LOC109092867;gene-LOC109097193;gene-LOC109068950;gene-LOC109086807;gene-LOC109056140;gene-LOC109055950;gene-LOC109098630;gene-LOC109072154;gene-LOC109113451;gene-LOC109069563;gene-LOC109061670;gene-prkrip1	LOC109078178;LOC109082957;LOC109091625;LOC109057316;LOC109071452;LOC109102876;LOC109091623;LOC109098778;LOC109056470;LOC109097196;LOC109092867;LOC109097193;LOC109068950;LOC109086807;LOC109056140;LOC109055950;LOC109098630;LOC109072154;LOC109113451;LOC109069563;LOC109061670;prkrip1
3	GO:0071542	BP	dopaminergic neuron differentiation	3/1003	32/50059	0.0258398502547	0.432205848099	gene-LOC109066735;gene-LOC109057492;gene-LOC109057478	LOC109066735;LOC109057492;LOC109057478
5	GO:0090101	BP	negative regulation of transmembrane receptor protein serine/threonine kinase signaling pathway	5/1003	84/50059	0.0269837722808	0.445640418731	gene-LOC109091625;gene-LOC109069563;gene-LOC109082957;gene-LOC109102876;gene-LOC109091623	LOC109091625;LOC109069563;LOC109082957;LOC109102876;LOC109091623
2	GO:0046654	BP	tetrahydrofolate biosynthetic process	2/1003	13/50059	0.0270231705527	0.445640418731	gene-LOC109109948;gene-gch1	LOC109109948;gch1
2	GO:0019673	BP	GDP-mannose metabolic process	2/1003	13/50059	0.0270231705527	0.445640418731	gene-LOC109108375;gene-LOC109052546	LOC109108375;LOC109052546
2	GO:0008206	BP	bile acid metabolic process	2/1003	13/50059	0.0270231705527	0.445640418731	gene-LOC109056383;gene-LOC109058467	LOC109056383;LOC109058467
2	GO:0006699	BP	bile acid biosynthetic process	2/1003	13/50059	0.0270231705527	0.445640418731	gene-LOC109056383;gene-LOC109058467	LOC109056383;LOC109058467
2	GO:0006542	BP	glutamine biosynthetic process	2/1003	13/50059	0.0270231705527	0.445640418731	gene-LOC109080911;gene-LOC109074426	LOC109080911;LOC109074426
2	GO:0004356	MF	glutamate-ammonia ligase activity	2/1003	13/50059	0.0270231705527	0.445640418731	gene-LOC109080911;gene-LOC109074426	LOC109080911;LOC109074426
2	GO:0016211	MF	ammonia ligase activity	2/1003	13/50059	0.0270231705527	0.445640418731	gene-LOC109080911;gene-LOC109074426	LOC109080911;LOC109074426
2	GO:0016880	MF	acid-ammonia (or amide) ligase activity	2/1003	13/50059	0.0270231705527	0.445640418731	gene-LOC109080911;gene-LOC109074426	LOC109080911;LOC109074426
2	GO:0045236	MF	CXCR chemokine receptor binding	2/1003	13/50059	0.0270231705527	0.445640418731	gene-LOC109063773;gene-LOC109076179	LOC109063773;LOC109076179
2	GO:0004833	MF	tryptophan 2,3-dioxygenase activity	2/1003	13/50059	0.0270231705527	0.445640418731	gene-LOC109094640;gene-LOC109051970	LOC109094640;LOC109051970
4	GO:0016101	BP	diterpenoid metabolic process	4/1003	57/50059	0.0273947209294	0.449468601916	gene-LOC109110982;gene-LOC109052536;gene-LOC109113396;gene-LOC109072076	LOC109110982;LOC109052536;LOC109113396;LOC109072076
4	GO:0009410	BP	response to xenobiotic stimulus	4/1003	57/50059	0.0273947209294	0.449468601916	gene-LOC109060824;gene-LOC109093332;gene-LOC109055890;gene-LOC109049667	LOC109060824;LOC109093332;LOC109055890;LOC109049667
4	GO:0042558	BP	pteridine-containing compound metabolic process	4/1003	57/50059	0.0273947209294	0.449468601916	gene-LOC109093262;gene-LOC109109948;gene-LOC109106415;gene-gch1	LOC109093262;LOC109109948;LOC109106415;gch1
4	GO:0001523	BP	retinoid metabolic process	4/1003	57/50059	0.0273947209294	0.449468601916	gene-LOC109110982;gene-LOC109052536;gene-LOC109113396;gene-LOC109072076	LOC109110982;LOC109052536;LOC109113396;LOC109072076
78	GO:0046914	MF	transition metal ion binding	78/1003	3050/50059	0.0276218134903	0.45261868713	gene-LOC109068479;gene-LOC109054122;gene-LOC109065778;gene-LOC109054127;gene-LOC109055235;gene-LOC109076644;gene-LOC109108697;gene-LOC109057669;gene-neil1;gene-LOC109068127;gene-LOC109067663;gene-LOC109050864;gene-LOC109096293;gene-LOC109104348;gene-LOC109087565;gene-LOC109062100;gene-LOC109048049;gene-LOC109064239;gene-LOC109088085;gene-LOC109112193;gene-LOC109104850;gene-LOC109083855;gene-LOC10…	LOC109068479;LOC109054122;LOC109065778;LOC109054127;LOC109055235;LOC109076644;LOC109108697;LOC109057669;neil1;LOC109068127;LOC109067663;LOC109050864;LOC109096293;LOC109104348;LOC109087565;LOC109062100;LOC109048049;LOC109064239;LOC109088085;LOC109112193;LOC109104850;LOC109083855;LOC109061668;LOC109088196;LOC109048372;LOC109111451;LOC109090081;LOC109076686;LOC109093499;LOC109051193;LOC109048207;LOC…
3	GO:0055008	BP	cardiac muscle tissue morphogenesis	3/1003	33/50059	0.0280108846132	0.453235091558	gene-LOC109111451;gene-fbxo32;gene-LOC109047782	LOC109111451;fbxo32;LOC109047782
3	GO:1902475	BP	L-alpha-amino acid transmembrane transport	3/1003	33/50059	0.0280108846132	0.453235091558	gene-LOC109079168;gene-LOC109079139;gene-LOC109057320	LOC109079168;LOC109079139;LOC109057320
3	GO:0048038	MF	quinone binding	3/1003	33/50059	0.0280108846132	0.453235091558	gene-LOC109084533;gene-LOC109077532;gene-LOC109057327	LOC109084533;LOC109077532;LOC109057327
3	GO:0102337	MF	3-oxo-cerotoyl-CoA synthase activity	3/1003	33/50059	0.0280108846132	0.453235091558	gene-LOC109049010;gene-elovl6;gene-LOC109048624	LOC109049010;elovl6;LOC109048624
3	GO:0102336	MF	3-oxo-arachidoyl-CoA synthase activity	3/1003	33/50059	0.0280108846132	0.453235091558	gene-LOC109049010;gene-elovl6;gene-LOC109048624	LOC109049010;elovl6;LOC109048624
3	GO:0102338	MF	3-oxo-lignoceronyl-CoA synthase activity	3/1003	33/50059	0.0280108846132	0.453235091558	gene-LOC109049010;gene-elovl6;gene-LOC109048624	LOC109049010;elovl6;LOC109048624
3	GO:0120014	MF	phospholipid transfer activity	3/1003	33/50059	0.0280108846132	0.453235091558	gene-LOC109064085;gene-LOC109063086;gene-LOC109063087	LOC109064085;LOC109063086;LOC109063087
3	GO:0102756	MF	very-long-chain 3-ketoacyl-CoA synthase activity	3/1003	33/50059	0.0280108846132	0.453235091558	gene-LOC109049010;gene-elovl6;gene-LOC109048624	LOC109049010;elovl6;LOC109048624
3	GO:0016405	MF	CoA-ligase activity	3/1003	33/50059	0.0280108846132	0.453235091558	gene-LOC109050962;gene-LOC109094965;gene-LOC109058467	LOC109050962;LOC109094965;LOC109058467
5	GO:0060216	BP	definitive hemopoiesis	5/1003	85/50059	0.0282140361311	0.455950137777	gene-LOC109104004;gene-LOC109091773;gene-LOC109093467;gene-LOC109093469;gene-LOC109090944	LOC109104004;LOC109091773;LOC109093467;LOC109093469;LOC109090944
4	GO:1901800	BP	positive regulation of proteasomal protein catabolic process	4/1003	58/50059	0.028972184902	0.465866953236	gene-LOC109053234;gene-LOC109109994;gene-LOC109110010;gene-LOC109111588	LOC109053234;LOC109109994;LOC109110010;LOC109111588
4	GO:0032436	BP	positive regulation of proteasomal ubiquitin-dependent protein catabolic process	4/1003	58/50059	0.028972184902	0.465866953236	gene-LOC109053234;gene-LOC109109994;gene-LOC109110010;gene-LOC109111588	LOC109053234;LOC109109994;LOC109110010;LOC109111588
8	GO:0015931	BP	nucleobase-containing compound transport	8/1003	180/50059	0.0293574375982	0.471473867081	gene-LOC109066847;gene-LOC109062399;gene-LOC109062388;gene-LOC109105273;gene-LOC109054223;gene-LOC109052075;gene-nup133;gene-LOC109091932	LOC109066847;LOC109062399;LOC109062388;LOC109105273;LOC109054223;LOC109052075;nup133;LOC109091932
5	GO:0050708	BP	regulation of protein secretion	5/1003	86/50059	0.029479271635	0.472254269572	gene-LOC109069362;gene-LOC109054122;gene-serp1;gene-LOC109054127;gene-LOC109044888	LOC109069362;LOC109054122;serp1;LOC109054127;LOC109044888
5	GO:0002237	BP	response to molecule of bacterial origin	5/1003	86/50059	0.029479271635	0.472254269572	gene-LOC109063875;gene-LOC109090421;gene-LOC109059958;gene-LOC109076179;gene-LOC109060789	LOC109063875;LOC109090421;LOC109059958;LOC109076179;LOC109060789
8	GO:0006665	BP	sphingolipid metabolic process	8/1003	181/50059	0.0301979308799	0.48256817426	gene-LOC109111042;gene-LOC109049010;gene-LOC109048624;gene-LOC109097723;gene-elovl6;gene-LOC109111038;gene-gba;gene-acer2	LOC109111042;LOC109049010;LOC109048624;LOC109097723;elovl6;LOC109111038;gba;acer2
3	GO:0008271	MF	secondary active sulfate transmembrane transporter activity	3/1003	34/50059	0.0302757877065	0.483213562206	gene-LOC109093942;gene-slc26a5;gene-LOC109057031	LOC109093942;slc26a5;LOC109057031
15	GO:0043161	BP	proteasome-mediated ubiquitin-dependent protein catabolic process	15/1003	410/50059	0.0304395038415	0.48522600932	gene-LOC109074527;gene-LOC109105957;gene-LOC109113443;gene-psmb7;gene-LOC109076076;gene-LOC109101828;gene-LOC109109631;gene-derl1;gene-LOC109080148;gene-LOC109113436;gene-LOC109091809;gene-LOC109071474;gene-LOC109106643;gene-LOC109063884;gene-LOC109093423	LOC109074527;LOC109105957;LOC109113443;psmb7;LOC109076076;LOC109101828;LOC109109631;derl1;LOC109080148;LOC109113436;LOC109091809;LOC109071474;LOC109106643;LOC109063884;LOC109093423
5	GO:1903050	BP	regulation of proteolysis involved in cellular protein catabolic process	5/1003	87/50059	0.0307797256209	0.489333612561	gene-LOC109053234;gene-LOC109109994;gene-LOC109110010;gene-LOC109106894;gene-LOC109111588	LOC109053234;LOC109109994;LOC109110010;LOC109106894;LOC109111588
17	GO:0030163	BP	protein catabolic process	17/1003	482/50059	0.0310547118749	0.489333612561	gene-LOC109109631;gene-LOC109074527;gene-LOC109105957;gene-LOC109113443;gene-psmb7;gene-LOC109076076;gene-LOC109078961;gene-LOC109101828;gene-LOC109082597;gene-derl1;gene-LOC109080148;gene-LOC109113436;gene-LOC109091809;gene-LOC109071474;gene-LOC109106643;gene-LOC109063884;gene-LOC109093423	LOC109109631;LOC109074527;LOC109105957;LOC109113443;psmb7;LOC109076076;LOC109078961;LOC109101828;LOC109082597;derl1;LOC109080148;LOC109113436;LOC109091809;LOC109071474;LOC109106643;LOC109063884;LOC109093423
2	GO:0003170	BP	heart valve development	2/1003	14/50059	0.0311145752404	0.489333612561	gene-LOC109047385;gene-LOC109047782	LOC109047385;LOC109047782
2	GO:0071453	BP	cellular response to oxygen levels	2/1003	14/50059	0.0311145752404	0.489333612561	gene-LOC109097196;gene-LOC109097193	LOC109097196;LOC109097193
2	GO:0050688	BP	regulation of defense response to virus	2/1003	14/50059	0.0311145752404	0.489333612561	gene-LOC109071452;gene-LOC109055950	LOC109071452;LOC109055950
2	GO:0045048	BP	protein insertion into ER membrane	2/1003	14/50059	0.0311145752404	0.489333612561	gene-LOC109076132;gene-LOC109054072	LOC109076132;LOC109054072
2	GO:0009110	BP	vitamin biosynthetic process	2/1003	14/50059	0.0311145752404	0.489333612561	gene-rgn;gene-LOC109068127	rgn;LOC109068127
2	GO:0000940	CC	condensed chromosome outer kinetochore	2/1003	14/50059	0.0311145752404	0.489333612561	gene-LOC109056714;gene-LOC109087938	LOC109056714;LOC109087938
17	GO:0004252	MF	serine-type endopeptidase activity	17/1003	482/50059	0.0310547118749	0.489333612561	gene-LOC109099493;gene-LOC109052954;gene-LOC109101831;gene-LOC109049834;gene-LOC109102475;gene-LOC109072368;gene-LOC109056635;gene-LOC109052426;gene-LOC109101216;gene-LOC109052424;gene-LOC109066354;gene-LOC109104862;gene-LOC109058612;gene-LOC109060510;gene-LOC109091595;gene-LOC109094527;gene-LOC109106171	LOC109099493;LOC109052954;LOC109101831;LOC109049834;LOC109102475;LOC109072368;LOC109056635;LOC109052426;LOC109101216;LOC109052424;LOC109066354;LOC109104862;LOC109058612;LOC109060510;LOC109091595;LOC109094527;LOC109106171
2	GO:0005315	MF	inorganic phosphate transmembrane transporter activity	2/1003	14/50059	0.0311145752404	0.489333612561	gene-LOC109084263;gene-LOC109084229	LOC109084263;LOC109084229
77	GO:1901576	BP	organic substance biosynthetic process	77/1003	3019/50059	0.0317328779195	0.498120440739	gene-tufm;gene-LOC109062182;gene-LOC109066849;gene-LOC109074111;gene-LOC109072464;gene-LOC109052818;gene-LOC109068127;gene-LOC109092685;gene-csad;gene-LOC109056452;gene-LOC109109948;gene-LOC109063766;gene-LOC109088212;gene-LOC109046487;gene-upp2;gene-rgn;gene-hsd17b3;gene-LOC109111947;gene-LOC109079139;gene-LOC109107327;gene-LOC109056109;gene-nadk;gene-LOC109048624;gene-LOC109097723;gene-LOC10907…	tufm;LOC109062182;LOC109066849;LOC109074111;LOC109072464;LOC109052818;LOC109068127;LOC109092685;csad;LOC109056452;LOC109109948;LOC109063766;LOC109088212;LOC109046487;upp2;rgn;hsd17b3;LOC109111947;LOC109079139;LOC109107327;LOC109056109;nadk;LOC109048624;LOC109097723;LOC109072463;LOC109108871;elovl6;LOC109058467;LOC109093262;LOC109065403;LOC109066351;LOC109108977;LOC109097760;LOC109065449;LOC109052…
125	GO:0051179	BP	localization	125/1003	5189/50059	0.0317505429813	0.498120440739	gene-LOC109059958;gene-LOC109091381;gene-LOC109057394;gene-LOC109063875;gene-LOC109079139;gene-LOC109057002;gene-LOC109104627;gene-LOC109066421;gene-LOC109108977;gene-LOC109052075;gene-LOC109086807;gene-LOC109090988;gene-LOC109054072;gene-LOC109108424;gene-slc26a5;gene-LOC109092469;gene-LOC109105814;gene-LOC109089236;gene-LOC109068254;gene-LOC109061084;gene-LOC109105813;gene-slc17a9;gene-LOC10905…	LOC109059958;LOC109091381;LOC109057394;LOC109063875;LOC109079139;LOC109057002;LOC109104627;LOC109066421;LOC109108977;LOC109052075;LOC109086807;LOC109090988;LOC109054072;LOC109108424;slc26a5;LOC109092469;LOC109105814;LOC109089236;LOC109068254;LOC109061084;LOC109105813;slc17a9;LOC109057702;LOC109083980;LOC109087115;LOC109077266;LOC109097454;LOC109057789;LOC109057787;LOC109077524;LOC109100869;LOC109…
36	GO:0006886	BP	intracellular protein transport	36/1003	1257/50059	0.0320040105702	0.50148690196	gene-LOC109076132;gene-LOC109077266;gene-LOC109071474;gene-LOC109086639;gene-nup133;gene-LOC109056743;gene-LOC109108671;gene-LOC109105771;gene-LOC109049015;gene-LOC109105225;gene-LOC109101234;gene-LOC109062899;gene-LOC109080148;gene-LOC109052075;gene-LOC109090988;gene-LOC109065711;gene-LOC109065714;gene-LOC109091932;gene-LOC109111073;gene-LOC109057282;gene-LOC109068349;gene-LOC109089236;gene-LOC1…	LOC109076132;LOC109077266;LOC109071474;LOC109086639;nup133;LOC109056743;LOC109108671;LOC109105771;LOC109049015;LOC109105225;LOC109101234;LOC109062899;LOC109080148;LOC109052075;LOC109090988;LOC109065711;LOC109065714;LOC109091932;LOC109111073;LOC109057282;LOC109068349;LOC109089236;LOC109107341;LOC109068254;LOC109054223;LOC109061084;LOC109061306;LOC109048124;vmp1;LOC109095984;LOC109053165;LOC1090839…
4	GO:0004869	MF	cysteine-type endopeptidase inhibitor activity	4/1003	60/50059	0.0322857455594	0.505287590697	gene-LOC109101588;gene-LOC109106167;gene-LOC109068084;gene-LOC109059043	LOC109101588;LOC109106167;LOC109068084;LOC109059043
6	GO:1990542	BP	mitochondrial transmembrane transport	6/1003	120/50059	0.0341704610722	0.533284333017	gene-LOC109079139;gene-LOC109057282;gene-LOC109079168;gene-LOC109104627;gene-LOC109105813;gene-LOC109057524	LOC109079139;LOC109057282;LOC109079168;LOC109104627;LOC109105813;LOC109057524
5	GO:1903362	BP	regulation of cellular protein catabolic process	5/1003	90/50059	0.0348946253331	0.540755560367	gene-LOC109053234;gene-LOC109109994;gene-LOC109110010;gene-LOC109106894;gene-LOC109111588	LOC109053234;LOC109109994;LOC109110010;LOC109106894;LOC109111588
54	GO:0008104	BP	protein localization	54/1003	2025/50059	0.0348983405058	0.540755560367	gene-LOC109101234;gene-LOC109087938;gene-LOC109057394;gene-LOC109113104;gene-LOC109076132;gene-LOC109075880;gene-LOC109086639;gene-LOC109068350;gene-LOC109091932;gene-LOC109077266;gene-LOC109071474;gene-LOC109112844;gene-nup133;gene-LOC109056743;gene-LOC109108671;gene-LOC109105771;gene-LOC109049015;gene-LOC109056714;gene-LOC109105225;gene-LOC109070137;gene-LOC109064824;gene-LOC109087455;gene-LOC1…	LOC109101234;LOC109087938;LOC109057394;LOC109113104;LOC109076132;LOC109075880;LOC109086639;LOC109068350;LOC109091932;LOC109077266;LOC109071474;LOC109112844;nup133;LOC109056743;LOC109108671;LOC109105771;LOC109049015;LOC109056714;LOC109105225;LOC109070137;LOC109064824;LOC109087455;LOC109062899;LOC109080148;LOC109052075;sec61a1;LOC109065711;LOC109065714;LOC109090988;LOC109111073;LOC109057282;LOC1090…
3	GO:0030851	BP	granulocyte differentiation	3/1003	36/50059	0.0350854253828	0.540755560367	gene-LOC109093467;gene-LOC109093469;gene-LOC109064824	LOC109093467;LOC109093469;LOC109064824
3	GO:0046580	BP	negative regulation of Ras protein signal transduction	3/1003	36/50059	0.0350854253828	0.540755560367	gene-LOC109056140;gene-prkrip1;gene-LOC109092867	LOC109056140;prkrip1;LOC109092867
3	GO:0030497	BP	fatty acid elongation	3/1003	36/50059	0.0350854253828	0.540755560367	gene-LOC109049010;gene-elovl6;gene-LOC109048624	LOC109049010;elovl6;LOC109048624
3	GO:0051058	BP	negative regulation of small GTPase mediated signal transduction	3/1003	36/50059	0.0350854253828	0.540755560367	gene-LOC109056140;gene-prkrip1;gene-LOC109092867	LOC109056140;prkrip1;LOC109092867
2	GO:0006621	BP	protein retention in ER lumen	2/1003	15/50059	0.0354325719998	0.540755560367	gene-LOC109057394;gene-LOC109061112	LOC109057394;LOC109061112
2	GO:0008216	BP	spermidine metabolic process	2/1003	15/50059	0.0354325719998	0.540755560367	gene-LOC109066395;gene-LOC109101040	LOC109066395;LOC109101040
2	GO:0090224	BP	regulation of spindle organization	2/1003	15/50059	0.0354325719998	0.540755560367	gene-LOC109106208;gene-LOC109106135	LOC109106208;LOC109106135
2	GO:0060236	BP	regulation of mitotic spindle organization	2/1003	15/50059	0.0354325719998	0.540755560367	gene-LOC109106208;gene-LOC109106135	LOC109106208;LOC109106135
2	GO:2000574	BP	regulation of microtubule motor activity	2/1003	15/50059	0.0354325719998	0.540755560367	gene-LOC109100179;gene-LOC109099442	LOC109100179;LOC109099442
2	GO:0033617	BP	mitochondrial cytochrome c oxidase assembly	2/1003	15/50059	0.0354325719998	0.540755560367	gene-LOC109049013;gene-LOC109096780	LOC109049013;LOC109096780
3	GO:0005881	CC	cytoplasmic microtubule	3/1003	36/50059	0.0350854253828	0.540755560367	gene-LOC109063786;gene-serp1;gene-LOC109069362	LOC109063786;serp1;LOC109069362
6	GO:0030117	CC	membrane coat	6/1003	121/50059	0.0353688101646	0.540755560367	gene-LOC109111073;gene-LOC109070137;gene-LOC109087455;gene-LOC109061084;gene-LOC109053826;gene-vmp1	LOC109111073;LOC109070137;LOC109087455;LOC109061084;LOC109053826;vmp1
2	GO:0030132	CC	clathrin coat of coated pit	2/1003	15/50059	0.0354325719998	0.540755560367	gene-LOC109111073;gene-vmp1	LOC109111073;vmp1
2	GO:0005791	CC	rough endoplasmic reticulum	2/1003	15/50059	0.0354325719998	0.540755560367	gene-LOC109089236;gene-LOC109049015	LOC109089236;LOC109049015
3	GO:0015116	MF	sulfate transmembrane transporter activity	3/1003	36/50059	0.0350854253828	0.540755560367	gene-LOC109093942;gene-slc26a5;gene-LOC109057031	LOC109093942;slc26a5;LOC109057031
13	GO:0000978	MF	RNA polymerase II cis-regulatory region sequence-specific DNA binding	13/1003	358/50059	0.0357254440145	0.543937811111	gene-LOC109111947;gene-LOC109069694;gene-LOC109090421;gene-LOC109111451;gene-LOC109082382;gene-LOC109060789;gene-LOC109104004;gene-LOC109091773;gene-LOC109093463;gene-zbtb16;gene-LOC109045483;gene-LOC109049399;gene-LOC109092344	LOC109111947;LOC109069694;LOC109090421;LOC109111451;LOC109082382;LOC109060789;LOC109104004;LOC109091773;LOC109093463;zbtb16;LOC109045483;LOC109049399;LOC109092344
4	GO:1903052	BP	positive regulation of proteolysis involved in cellular protein catabolic process	4/1003	62/50059	0.0358120339162	0.543971718943	gene-LOC109053234;gene-LOC109109994;gene-LOC109110010;gene-LOC109111588	LOC109053234;LOC109109994;LOC109110010;LOC109111588
4	GO:2000060	BP	positive regulation of ubiquitin-dependent protein catabolic process	4/1003	62/50059	0.0358120339162	0.543971718943	gene-LOC109053234;gene-LOC109109994;gene-LOC109110010;gene-LOC109111588	LOC109053234;LOC109109994;LOC109110010;LOC109111588
5	GO:0002791	BP	regulation of peptide secretion	5/1003	91/50059	0.0363380994358	0.550665253024	gene-LOC109069362;gene-LOC109054122;gene-serp1;gene-LOC109054127;gene-LOC109044888	LOC109069362;LOC109054122;serp1;LOC109054127;LOC109044888
48	GO:0046907	BP	intracellular transport	48/1003	1760/50059	0.0369536515856	0.556595503227	gene-LOC109101234;gene-LOC109059958;gene-LOC109070137;gene-LOC109076132;gene-LOC109057394;gene-LOC109071474;gene-LOC109086639;gene-LOC109063875;gene-LOC109053752;gene-nup133;gene-LOC109056743;gene-LOC109108671;gene-LOC109105771;gene-LOC109045966;gene-LOC109049015;gene-LOC109105225;gene-lman1;gene-LOC109087455;gene-LOC109062899;gene-LOC109080148;gene-LOC109052075;gene-LOC109090988;gene-LOC10906571…	LOC109101234;LOC109059958;LOC109070137;LOC109076132;LOC109057394;LOC109071474;LOC109086639;LOC109063875;LOC109053752;nup133;LOC109056743;LOC109108671;LOC109105771;LOC109045966;LOC109049015;LOC109105225;lman1;LOC109087455;LOC109062899;LOC109080148;LOC109052075;LOC109090988;LOC109065711;LOC109065714;LOC109091932;LOC109080115;LOC109111073;LOC109057282;LOC109068349;LOC109089236;LOC109107341;LOC109068…
3	GO:0050795	BP	regulation of behavior	3/1003	37/50059	0.037629016125	0.556595503227	gene-LOC109089358;gene-LOC109054790;gene-LOC109098115	LOC109089358;LOC109054790;LOC109098115
3	GO:0005978	BP	glycogen biosynthetic process	3/1003	37/50059	0.037629016125	0.556595503227	gene-LOC109104275;gene-LOC109097760;gene-LOC109074111	LOC109104275;LOC109097760;LOC109074111
3	GO:0009250	BP	glucan biosynthetic process	3/1003	37/50059	0.037629016125	0.556595503227	gene-LOC109104275;gene-LOC109097760;gene-LOC109074111	LOC109104275;LOC109097760;LOC109074111
4	GO:0006073	BP	cellular glucan metabolic process	4/1003	63/50059	0.0376552678628	0.556595503227	gene-LOC109104275;gene-LOC109055001;gene-LOC109097760;gene-LOC109074111	LOC109104275;LOC109055001;LOC109097760;LOC109074111
4	GO:0044042	BP	glucan metabolic process	4/1003	63/50059	0.0376552678628	0.556595503227	gene-LOC109104275;gene-LOC109055001;gene-LOC109097760;gene-LOC109074111	LOC109104275;LOC109055001;LOC109097760;LOC109074111
4	GO:0005977	BP	glycogen metabolic process	4/1003	63/50059	0.0376552678628	0.556595503227	gene-LOC109104275;gene-LOC109055001;gene-LOC109097760;gene-LOC109074111	LOC109104275;LOC109055001;LOC109097760;LOC109074111
15	GO:0006869	BP	lipid transport	15/1003	438/50059	0.0394138743028	0.556595503227	gene-LOC109064085;gene-LOC109058440;gene-LOC109058447;gene-LOC109074514;gene-LOC109091381;gene-LOC109063086;gene-LOC109063087;gene-LOC109081220;gene-LOC109108977;gene-LOC109097454;gene-LOC109057789;gene-LOC109053826;gene-LOC109057787;gene-LOC109106903;gene-LOC109112792	LOC109064085;LOC109058440;LOC109058447;LOC109074514;LOC109091381;LOC109063086;LOC109063087;LOC109081220;LOC109108977;LOC109097454;LOC109057789;LOC109053826;LOC109057787;LOC109106903;LOC109112792
7	GO:0002040	BP	sprouting angiogenesis	7/1003	157/50059	0.0394766030954	0.556595503227	gene-nus1;gene-LOC109094710;gene-LOC109108977;gene-LOC109091321;gene-LOC109065449;gene-LOC109103319;gene-LOC109100213	nus1;LOC109094710;LOC109108977;LOC109091321;LOC109065449;LOC109103319;LOC109100213
4	GO:1903364	BP	positive regulation of cellular protein catabolic process	4/1003	64/50059	0.0395519912016	0.556595503227	gene-LOC109053234;gene-LOC109109994;gene-LOC109110010;gene-LOC109111588	LOC109053234;LOC109109994;LOC109110010;LOC109111588
1	GO:0042543	BP	protein N-linked glycosylation via arginine	1/1003	2/50059	0.0396716508397	0.556595503227	gene-LOC109096686	LOC109096686
1	GO:0045016	BP	mitochondrial magnesium ion transmembrane transport	1/1003	2/50059	0.0396716508397	0.556595503227	gene-LOC109104627	LOC109104627
1	GO:0002921	BP	negative regulation of humoral immune response	1/1003	2/50059	0.0396716508397	0.556595503227	gene-LOC109068760	LOC109068760
1	GO:0061458	BP	reproductive system development	1/1003	2/50059	0.0396716508397	0.556595503227	gene-hsd17b3	hsd17b3
1	GO:0045916	BP	negative regulation of complement activation	1/1003	2/50059	0.0396716508397	0.556595503227	gene-LOC109068760	LOC109068760
1	GO:0006702	BP	androgen biosynthetic process	1/1003	2/50059	0.0396716508397	0.556595503227	gene-hsd17b3	hsd17b3
1	GO:0030539	BP	male genitalia development	1/1003	2/50059	0.0396716508397	0.556595503227	gene-hsd17b3	hsd17b3
1	GO:0042560	BP	pteridine-containing compound catabolic process	1/1003	2/50059	0.0396716508397	0.556595503227	gene-LOC109106415	LOC109106415
1	GO:0045599	BP	negative regulation of fat cell differentiation	1/1003	2/50059	0.0396716508397	0.556595503227	gene-LOC109077974	LOC109077974
1	GO:0032609	BP	interferon-gamma production	1/1003	2/50059	0.0396716508397	0.556595503227	gene-LOC109058578	LOC109058578
1	GO:0009397	BP	folic acid-containing compound catabolic process	1/1003	2/50059	0.0396716508397	0.556595503227	gene-LOC109106415	LOC109106415
1	GO:1905903	BP	negative regulation of mesoderm formation	1/1003	2/50059	0.0396716508397	0.556595503227	gene-LOC109047782	LOC109047782
1	GO:0046476	BP	glycosylceramide biosynthetic process	1/1003	2/50059	0.0396716508397	0.556595503227	gene-LOC109097723	LOC109097723
1	GO:0006679	BP	glucosylceramide biosynthetic process	1/1003	2/50059	0.0396716508397	0.556595503227	gene-LOC109097723	LOC109097723
1	GO:0061444	BP	endocardial cushion cell development	1/1003	2/50059	0.0396716508397	0.556595503227	gene-LOC109047782	LOC109047782
1	GO:1905771	BP	negative regulation of mesodermal cell differentiation	1/1003	2/50059	0.0396716508397	0.556595503227	gene-LOC109047782	LOC109047782
1	GO:0042662	BP	negative regulation of mesodermal cell fate specification	1/1003	2/50059	0.0396716508397	0.556595503227	gene-LOC109047782	LOC109047782
1	GO:0061370	BP	testosterone biosynthetic process	1/1003	2/50059	0.0396716508397	0.556595503227	gene-hsd17b3	hsd17b3
1	GO:0005997	BP	xylulose metabolic process	1/1003	2/50059	0.0396716508397	0.556595503227	gene-xylb	xylb
1	GO:0030505	BP	inorganic diphosphate transport	1/1003	2/50059	0.0396716508397	0.556595503227	gene-LOC109077974	LOC109077974
1	GO:0006548	BP	histidine catabolic process	1/1003	2/50059	0.0396716508397	0.556595503227	gene-hal	hal
1	GO:0006547	BP	histidine metabolic process	1/1003	2/50059	0.0396716508397	0.556595503227	gene-hal	hal
1	GO:0048806	BP	genitalia development	1/1003	2/50059	0.0396716508397	0.556595503227	gene-hsd17b3	hsd17b3
1	GO:0030299	BP	intestinal cholesterol absorption	1/1003	2/50059	0.0396716508397	0.556595503227	gene-LOC109053826	LOC109053826
1	GO:0009258	BP	10-formyltetrahydrofolate catabolic process	1/1003	2/50059	0.0396716508397	0.556595503227	gene-LOC109106415	LOC109106415
1	GO:0098856	BP	intestinal lipid absorption	1/1003	2/50059	0.0396716508397	0.556595503227	gene-LOC109053826	LOC109053826
1	GO:0003223	BP	ventricular compact myocardium morphogenesis	1/1003	2/50059	0.0396716508397	0.556595503227	gene-LOC109047782	LOC109047782
1	GO:1903830	BP	magnesium ion transmembrane transport	1/1003	2/50059	0.0396716508397	0.556595503227	gene-LOC109104627	LOC109104627
1	GO:0021895	BP	cerebral cortex neuron differentiation	1/1003	2/50059	0.0396716508397	0.556595503227	gene-c19h21orf91	c19h21orf91
2	GO:0045444	BP	fat cell differentiation	2/1003	16/50059	0.0399664575053	0.556595503227	gene-LOC109082684;gene-LOC109094954	LOC109082684;LOC109094954
2	GO:0042541	BP	hemoglobin biosynthetic process	2/1003	16/50059	0.0399664575053	0.556595503227	gene-LOC109079168;gene-LOC109079139	LOC109079168;LOC109079139
2	GO:2000312	BP	regulation of kainate selective glutamate receptor activity	2/1003	16/50059	0.0399664575053	0.556595503227	gene-LOC109058201;gene-LOC109111410	LOC109058201;LOC109111410
2	GO:0097696	BP	receptor signaling pathway via STAT	2/1003	16/50059	0.0399664575053	0.556595503227	gene-LOC109069264;gene-LOC109073060	LOC109069264;LOC109073060
2	GO:0008535	BP	respiratory chain complex IV assembly	2/1003	16/50059	0.0399664575053	0.556595503227	gene-LOC109049013;gene-LOC109096780	LOC109049013;LOC109096780
2	GO:0007259	BP	receptor signaling pathway via JAK-STAT	2/1003	16/50059	0.0399664575053	0.556595503227	gene-LOC109069264;gene-LOC109073060	LOC109069264;LOC109073060
2	GO:2000380	BP	regulation of mesoderm development	2/1003	16/50059	0.0399664575053	0.556595503227	gene-LOC109082957;gene-LOC109047782	LOC109082957;LOC109047782
2	GO:0051591	BP	response to cAMP	2/1003	16/50059	0.0399664575053	0.556595503227	gene-LOC109090421;gene-LOC109060789	LOC109090421;LOC109060789
1	GO:0098984	CC	neuron to neuron synapse	1/1003	2/50059	0.0396716508397	0.556595503227	gene-LOC109061764	LOC109061764
1	GO:0043529	CC	GET complex	1/1003	2/50059	0.0396716508397	0.556595503227	gene-LOC109076132	LOC109076132
1	GO:1990712	CC	HFE-transferrin receptor complex	1/1003	2/50059	0.0396716508397	0.556595503227	gene-LOC109053450	LOC109053450
1	GO:0032279	CC	asymmetric synapse	1/1003	2/50059	0.0396716508397	0.556595503227	gene-LOC109061764	LOC109061764
2	GO:0030130	CC	clathrin coat of trans-Golgi network vesicle	2/1003	16/50059	0.0399664575053	0.556595503227	gene-LOC109111073;gene-vmp1	LOC109111073;vmp1
3	GO:0004312	MF	fatty acid synthase activity	3/1003	37/50059	0.037629016125	0.556595503227	gene-LOC109049010;gene-elovl6;gene-LOC109048624	LOC109049010;elovl6;LOC109048624
10	GO:0031406	MF	carboxylic acid binding	10/1003	252/50059	0.0378002327779	0.556595503227	gene-LOC109088195;gene-LOC109088196;gene-LOC109048372;gene-LOC109054340;gene-LOC109102095;gene-LOC109076686;gene-LOC109051696;gene-LOC109048049;gene-LOC109079428;gene-LOC109048207	LOC109088195;LOC109088196;LOC109048372;LOC109054340;LOC109102095;LOC109076686;LOC109051696;LOC109048049;LOC109079428;LOC109048207
5	GO:0005088	MF	Ras guanyl-nucleotide exchange factor activity	5/1003	93/50059	0.039333830472	0.556595503227	gene-LOC109074105;gene-LOC109085432;gene-LOC109106135;gene-LOC109083036;gene-LOC109113483	LOC109074105;LOC109085432;LOC109106135;LOC109083036;LOC109113483
1	GO:0047045	MF	testosterone 17-beta-dehydrogenase (NADP+) activity	1/1003	2/50059	0.0396716508397	0.556595503227	gene-hsd17b3	hsd17b3
1	GO:0047044	MF	androstan-3-alpha,17-beta-diol dehydrogenase activity	1/1003	2/50059	0.0396716508397	0.556595503227	gene-LOC109083401	LOC109083401
1	GO:0036122	MF	BMP binding	1/1003	2/50059	0.0396716508397	0.556595503227	gene-LOC109053450	LOC109053450
1	GO:0061649	MF	ubiquitin modification-dependent histone binding	1/1003	2/50059	0.0396716508397	0.556595503227	gene-LOC109111009	LOC109111009
1	GO:0004454	MF	ketohexokinase activity	1/1003	2/50059	0.0396716508397	0.556595503227	gene-LOC109062640	LOC109062640
1	GO:0016155	MF	formyltetrahydrofolate dehydrogenase activity	1/1003	2/50059	0.0396716508397	0.556595503227	gene-LOC109106415	LOC109106415
1	GO:0003829	MF	beta-1,3-galactosyl-O-glycosyl-glycoprotein beta-1,6-N-acetylglucosaminyltransferase activity	1/1003	2/50059	0.0396716508397	0.556595503227	gene-LOC109067942	LOC109067942
1	GO:0008120	MF	ceramide glucosyltransferase activity	1/1003	2/50059	0.0396716508397	0.556595503227	gene-LOC109097723	LOC109097723
2	GO:0004528	MF	phosphodiesterase I activity	2/1003	16/50059	0.0399664575053	0.556595503227	gene-LOC109072728;gene-LOC109077974	LOC109072728;LOC109077974
2	GO:0008475	MF	procollagen-lysine 5-dioxygenase activity	2/1003	16/50059	0.0399664575053	0.556595503227	gene-LOC109054340;gene-LOC109048207	LOC109054340;LOC109048207
2	GO:0004176	MF	ATP-dependent peptidase activity	2/1003	16/50059	0.0399664575053	0.556595503227	gene-LOC109060510;gene-LOC109066354	LOC109060510;LOC109066354
3	GO:0015807	BP	L-amino acid transport	3/1003	38/50059	0.0402641997864	0.560137131009	gene-LOC109079168;gene-LOC109079139;gene-LOC109057320	LOC109079168;LOC109079139;LOC109057320
22	GO:0010648	BP	negative regulation of cell communication	22/1003	702/50059	0.0403586980421	0.560243024705	gene-LOC109078178;gene-LOC109082957;gene-LOC109091625;gene-LOC109057316;gene-LOC109071452;gene-LOC109102876;gene-LOC109091623;gene-LOC109098778;gene-LOC109056470;gene-LOC109097196;gene-LOC109092867;gene-LOC109097193;gene-LOC109068950;gene-LOC109086807;gene-LOC109056140;gene-LOC109055950;gene-LOC109098630;gene-LOC109072154;gene-LOC109113451;gene-LOC109069563;gene-LOC109061670;gene-prkrip1	LOC109078178;LOC109082957;LOC109091625;LOC109057316;LOC109071452;LOC109102876;LOC109091623;LOC109098778;LOC109056470;LOC109097196;LOC109092867;LOC109097193;LOC109068950;LOC109086807;LOC109056140;LOC109055950;LOC109098630;LOC109072154;LOC109113451;LOC109069563;LOC109061670;prkrip1
22	GO:0023057	BP	negative regulation of signaling	22/1003	702/50059	0.0403586980421	0.560243024705	gene-LOC109078178;gene-LOC109082957;gene-LOC109091625;gene-LOC109057316;gene-LOC109071452;gene-LOC109102876;gene-LOC109091623;gene-LOC109098778;gene-LOC109056470;gene-LOC109097196;gene-LOC109092867;gene-LOC109097193;gene-LOC109068950;gene-LOC109086807;gene-LOC109056140;gene-LOC109055950;gene-LOC109098630;gene-LOC109072154;gene-LOC109113451;gene-LOC109069563;gene-LOC109061670;gene-prkrip1	LOC109078178;LOC109082957;LOC109091625;LOC109057316;LOC109071452;LOC109102876;LOC109091623;LOC109098778;LOC109056470;LOC109097196;LOC109092867;LOC109097193;LOC109068950;LOC109086807;LOC109056140;LOC109055950;LOC109098630;LOC109072154;LOC109113451;LOC109069563;LOC109061670;prkrip1
5	GO:0042157	BP	lipoprotein metabolic process	5/1003	94/50059	0.0408863715968	0.566348709036	gene-LOC109057787;gene-LOC109108977;gene-LOC109057789;gene-LOC109074514;gene-LOC109058394	LOC109057787;LOC109108977;LOC109057789;LOC109074514;LOC109058394
14	GO:0031301	CC	integral component of organelle membrane	14/1003	386/50059	0.0410240705136	0.567037956423	gene-LOC109049013;gene-LOC109105957;gene-LOC109049010;gene-LOC109048624;gene-LOC109062399;gene-LOC109062388;gene-elovl6;gene-derl1;gene-LOC109091044;gene-alg3;gene-LOC109106643;gene-LOC109057524;gene-LOC109095162;gene-LOC109090988	LOC109049013;LOC109105957;LOC109049010;LOC109048624;LOC109062399;LOC109062388;elovl6;derl1;LOC109091044;alg3;LOC109106643;LOC109057524;LOC109095162;LOC109090988
4	GO:0001819	BP	positive regulation of cytokine production	4/1003	65/50059	0.0415022317524	0.572420086288	gene-LOC109082382;gene-zbtb16;gene-LOC109044888;gene-LOC109069694	LOC109082382;zbtb16;LOC109044888;LOC109069694
14	GO:0000987	MF	cis-regulatory region sequence-specific DNA binding	14/1003	388/50059	0.0415015476815	0.572420086288	gene-LOC109111947;gene-LOC109069694;gene-LOC109090421;gene-LOC109111451;gene-LOC109082382;gene-LOC109060789;gene-LOC109104004;gene-LOC109091773;gene-LOC109047426;gene-LOC109093463;gene-zbtb16;gene-LOC109045483;gene-LOC109049399;gene-LOC109092344	LOC109111947;LOC109069694;LOC109090421;LOC109111451;LOC109082382;LOC109060789;LOC109104004;LOC109091773;LOC109047426;LOC109093463;zbtb16;LOC109045483;LOC109049399;LOC109092344
3	GO:0006744	BP	ubiquinone biosynthetic process	3/1003	39/50059	0.042990174246	0.589161835363	gene-LOC109084533;gene-LOC109077532;gene-LOC109057327	LOC109084533;LOC109077532;LOC109057327
3	GO:0006743	BP	ubiquinone metabolic process	3/1003	39/50059	0.042990174246	0.589161835363	gene-LOC109084533;gene-LOC109077532;gene-LOC109057327	LOC109084533;LOC109077532;LOC109057327
3	GO:1901663	BP	quinone biosynthetic process	3/1003	39/50059	0.042990174246	0.589161835363	gene-LOC109084533;gene-LOC109077532;gene-LOC109057327	LOC109084533;LOC109077532;LOC109057327
3	GO:1901661	BP	quinone metabolic process	3/1003	39/50059	0.042990174246	0.589161835363	gene-LOC109084533;gene-LOC109077532;gene-LOC109057327	LOC109084533;LOC109077532;LOC109057327
3	GO:0034308	BP	primary alcohol metabolic process	3/1003	39/50059	0.042990174246	0.589161835363	gene-LOC109052536;gene-LOC109113396;gene-LOC109072076	LOC109052536;LOC109113396;LOC109072076
54	GO:0033036	BP	macromolecule localization	54/1003	2040/50059	0.0430642693099	0.589550761168	gene-LOC109101234;gene-LOC109087938;gene-LOC109057394;gene-LOC109113104;gene-LOC109076132;gene-LOC109075880;gene-LOC109086639;gene-LOC109068350;gene-LOC109091932;gene-LOC109077266;gene-LOC109071474;gene-LOC109112844;gene-nup133;gene-LOC109056743;gene-LOC109108671;gene-LOC109105771;gene-LOC109049015;gene-LOC109056714;gene-LOC109105225;gene-LOC109070137;gene-LOC109064824;gene-LOC109087455;gene-LOC1…	LOC109101234;LOC109087938;LOC109057394;LOC109113104;LOC109076132;LOC109075880;LOC109086639;LOC109068350;LOC109091932;LOC109077266;LOC109071474;LOC109112844;nup133;LOC109056743;LOC109108671;LOC109105771;LOC109049015;LOC109056714;LOC109105225;LOC109070137;LOC109064824;LOC109087455;LOC109062899;LOC109080148;LOC109052075;sec61a1;LOC109065711;LOC109065714;LOC109090988;LOC109111073;LOC109057282;LOC1090…
4	GO:0008483	MF	transaminase activity	4/1003	66/50059	0.0435059826222	0.594966226825	gene-LOC109073953;gene-LOC109071345;gene-LOC109064890;gene-LOC109064899	LOC109073953;LOC109071345;LOC109064890;LOC109064899
50	GO:0010604	BP	positive regulation of macromolecule metabolic process	50/1003	1884/50059	0.0440573307189	0.601832376495	gene-LOC109054122;gene-LOC109054127;gene-oxsr1;gene-LOC109054790;gene-LOC109110010;gene-LOC109060789;gene-LOC109074678;gene-LOC109092344;gene-LOC109105910;gene-LOC109069375;gene-LOC109071452;gene-LOC109111009;gene-LOC109055259;gene-LOC109045483;gene-LOC109070852;gene-LOC109112433;gene-LOC109111451;gene-LOC109095246;gene-LOC109112001;gene-LOC109069694;gene-LOC109104004;gene-LOC109090421;gene-LOC10…	LOC109054122;LOC109054127;oxsr1;LOC109054790;LOC109110010;LOC109060789;LOC109074678;LOC109092344;LOC109105910;LOC109069375;LOC109071452;LOC109111009;LOC109055259;LOC109045483;LOC109070852;LOC109112433;LOC109111451;LOC109095246;LOC109112001;LOC109069694;LOC109104004;LOC109090421;LOC109051193;LOC109059699;LOC109082382;LOC109111588;ankle2;LOC109075440;nr1d2;LOC109109994;nfe2l1;serp1;LOC109051558;LOC…
5	GO:0030203	BP	glycosaminoglycan metabolic process	5/1003	96/50059	0.044101395455	0.601832376495	gene-LOC109113765;gene-LOC109109864;gene-itih2;gene-itih3;gene-LOC109056694	LOC109113765;LOC109109864;itih2;itih3;LOC109056694
2	GO:0021529	BP	spinal cord oligodendrocyte cell differentiation	2/1003	17/50059	0.044705865617	0.605595423315	gene-LOC109049037;gene-LOC109049033	LOC109049037;LOC109049033
2	GO:0071712	BP	ER-associated misfolded protein catabolic process	2/1003	17/50059	0.044705865617	0.605595423315	gene-LOC109078961;gene-LOC109082597	LOC109078961;LOC109082597
2	GO:0006616	BP	SRP-dependent cotranslational protein targeting to membrane, translocation	2/1003	17/50059	0.044705865617	0.605595423315	gene-LOC109089236;gene-LOC109049015	LOC109089236;LOC109049015
2	GO:0035437	BP	maintenance of protein localization in endoplasmic reticulum	2/1003	17/50059	0.044705865617	0.605595423315	gene-LOC109057394;gene-LOC109061112	LOC109057394;LOC109061112
2	GO:0043209	CC	myelin sheath	2/1003	17/50059	0.044705865617	0.605595423315	gene-LOC109090024;gene-LOC109063786	LOC109090024;LOC109063786
2	GO:0070815	MF	peptidyl-lysine 5-dioxygenase activity	2/1003	17/50059	0.044705865617	0.605595423315	gene-LOC109054340;gene-LOC109048207	LOC109054340;LOC109048207
2	GO:0016175	MF	superoxide-generating NADPH oxidase activity	2/1003	17/50059	0.044705865617	0.605595423315	gene-nox5;gene-LOC109066874	nox5;LOC109066874
4	GO:0002831	BP	regulation of response to biotic stimulus	4/1003	67/50059	0.0455632029626	0.61656145373	gene-LOC109071452;gene-LOC109056470;gene-LOC109113451;gene-LOC109055950	LOC109071452;LOC109056470;LOC109113451;LOC109055950
3	GO:0018126	BP	protein hydroxylation	3/1003	40/50059	0.0458060551609	0.61661261728	gene-LOC109054340;gene-LOC109102095;gene-LOC109048207	LOC109054340;LOC109102095;LOC109048207
3	GO:0071222	BP	cellular response to lipopolysaccharide	3/1003	40/50059	0.0458060551609	0.61661261728	gene-LOC109063875;gene-LOC109059958;gene-LOC109076179	LOC109063875;LOC109059958;LOC109076179
3	GO:0060415	BP	muscle tissue morphogenesis	3/1003	40/50059	0.0458060551609	0.61661261728	gene-LOC109111451;gene-fbxo32;gene-LOC109047782	LOC109111451;fbxo32;LOC109047782
3	GO:0071219	BP	cellular response to molecule of bacterial origin	3/1003	40/50059	0.0458060551609	0.61661261728	gene-LOC109063875;gene-LOC109059958;gene-LOC109076179	LOC109063875;LOC109059958;LOC109076179
3	GO:0046930	CC	pore complex	3/1003	40/50059	0.0458060551609	0.61661261728	gene-c8b;gene-LOC109051602;gene-LOC109060361	c8b;LOC109051602;LOC109060361
14	GO:0045859	BP	regulation of protein kinase activity	14/1003	402/50059	0.0460294398511	0.618973572804	gene-LOC109075440;gene-LOC109056140;gene-oxsr1;gene-LOC109092867;gene-ccng2;gene-LOC109095246;gene-LOC109047669;gene-LOC109083117;gene-LOC109109994;gene-LOC109078747;gene-LOC109110010;gene-prkrip1;gene-LOC109055259;gene-LOC109111588	LOC109075440;LOC109056140;oxsr1;LOC109092867;ccng2;LOC109095246;LOC109047669;LOC109083117;LOC109109994;LOC109078747;LOC109110010;prkrip1;LOC109055259;LOC109111588
10	GO:0051213	MF	dioxygenase activity	10/1003	264/50059	0.046182385484	0.620383378334	gene-LOC109088195;gene-LOC109088196;gene-LOC109094640;gene-LOC109054340;gene-LOC109102095;gene-LOC109051970;gene-LOC109050693;gene-LOC109110982;gene-LOC109079428;gene-LOC109048207	LOC109088195;LOC109088196;LOC109094640;LOC109054340;LOC109102095;LOC109051970;LOC109050693;LOC109110982;LOC109079428;LOC109048207
9	GO:0140101	MF	catalytic activity, acting on a tRNA	9/1003	221/50059	0.0464066795058	0.622747699174	gene-LOC109110865;gene-LOC109073286;gene-LOC109065176;gene-nars;gene-LOC109109351;gene-LOC109087318;gene-LOC109065635;gene-lars;gene-LOC109103708	LOC109110865;LOC109073286;LOC109065176;nars;LOC109109351;LOC109087318;LOC109065635;lars;LOC109103708
14	GO:0031300	CC	intrinsic component of organelle membrane	14/1003	405/50059	0.0472698772415	0.633671867886	gene-LOC109049013;gene-LOC109105957;gene-LOC109049010;gene-LOC109048624;gene-LOC109062399;gene-LOC109062388;gene-elovl6;gene-derl1;gene-LOC109091044;gene-alg3;gene-LOC109106643;gene-LOC109057524;gene-LOC109095162;gene-LOC109090988	LOC109049013;LOC109105957;LOC109049010;LOC109048624;LOC109062399;LOC109062388;elovl6;derl1;LOC109091044;alg3;LOC109106643;LOC109057524;LOC109095162;LOC109090988
5	GO:0042593	BP	glucose homeostasis	5/1003	98/50059	0.0474636098575	0.634948872119	gene-LOC109071452;gene-LOC109074678;gene-LOC109063083;gene-LOC109066468;gene-LOC109055950	LOC109071452;LOC109074678;LOC109063083;LOC109066468;LOC109055950
5	GO:0033500	BP	carbohydrate homeostasis	5/1003	98/50059	0.0474636098575	0.634948872119	gene-LOC109071452;gene-LOC109074678;gene-LOC109063083;gene-LOC109066468;gene-LOC109055950	LOC109071452;LOC109074678;LOC109063083;LOC109066468;LOC109055950
4	GO:0006721	BP	terpenoid metabolic process	4/1003	68/50059	0.0476738186454	0.636440543739	gene-LOC109110982;gene-LOC109052536;gene-LOC109113396;gene-LOC109072076	LOC109110982;LOC109052536;LOC109113396;LOC109072076
4	GO:0005942	CC	phosphatidylinositol 3-kinase complex	4/1003	68/50059	0.0476738186454	0.636440543739	gene-LOC109090177;gene-LOC109087913;gene-LOC109095023;gene-LOC109055259	LOC109090177;LOC109087913;LOC109095023;LOC109055259
3	GO:0016229	MF	steroid dehydrogenase activity	3/1003	41/50059	0.0487108811502	0.649612743861	gene-hsd17b3;gene-LOC109107327;gene-LOC109083401	hsd17b3;LOC109107327;LOC109083401
23	GO:0009605	BP	response to external stimulus	23/1003	758/50059	0.0489276179	0.651156409122	gene-LOC109066735;gene-LOC109059958;gene-LOC109054127;gene-LOC109076076;gene-LOC109060789;gene-LOC109054122;gene-LOC109063875;gene-LOC109093827;gene-LOC109076179;gene-LOC109090421;gene-LOC109045786;gene-LOC109063884;gene-LOC109095106;gene-LOC109083342;gene-LOC109069779;gene-LOC109098978;gene-LOC109066874;gene-LOC109074527;gene-LOC109095464;gene-LOC109044888;gene-LOC109063083;gene-LOC109064824;gen…	LOC109066735;LOC109059958;LOC109054127;LOC109076076;LOC109060789;LOC109054122;LOC109063875;LOC109093827;LOC109076179;LOC109090421;LOC109045786;LOC109063884;LOC109095106;LOC109083342;LOC109069779;LOC109098978;LOC109066874;LOC109074527;LOC109095464;LOC109044888;LOC109063083;LOC109064824;LOC109105273
5	GO:0061371	BP	determination of heart left/right asymmetry	5/1003	99/50059	0.0492000800864	0.65256597141	gene-nudc;gene-LOC109104678;gene-LOC109049015;gene-LOC109101438;gene-LOC109089236	nudc;LOC109104678;LOC109049015;LOC109101438;LOC109089236
2	GO:0020027	BP	hemoglobin metabolic process	2/1003	18/50059	0.049640758216	0.65256597141	gene-LOC109079168;gene-LOC109079139	LOC109079168;LOC109079139
2	GO:0043090	BP	amino acid import	2/1003	18/50059	0.049640758216	0.65256597141	gene-LOC109079168;gene-LOC109079139	LOC109079168;LOC109079139
2	GO:0050848	BP	regulation of calcium-mediated signaling	2/1003	18/50059	0.049640758216	0.65256597141	gene-rgn;gene-LOC109068127	rgn;LOC109068127
2	GO:0032781	BP	positive regulation of ATPase activity	2/1003	18/50059	0.049640758216	0.65256597141	gene-rgn;gene-LOC109068127	rgn;LOC109068127
2	GO:0048639	BP	positive regulation of developmental growth	2/1003	18/50059	0.049640758216	0.65256597141	gene-LOC109069362;gene-serp1	LOC109069362;serp1
2	GO:0006835	BP	dicarboxylic acid transport	2/1003	18/50059	0.049640758216	0.65256597141	gene-LOC109093942;gene-slc26a5	LOC109093942;slc26a5
2	GO:0002832	BP	negative regulation of response to biotic stimulus	2/1003	18/50059	0.049640758216	0.65256597141	gene-LOC109071452;gene-LOC109055950	LOC109071452;LOC109055950
2	GO:0015165	MF	pyrimidine nucleotide-sugar transmembrane transporter activity	2/1003	18/50059	0.049640758216	0.65256597141	gene-LOC109062399;gene-LOC109062388	LOC109062399;LOC109062388
2	GO:0042287	MF	MHC protein binding	2/1003	18/50059	0.049640758216	0.65256597141	gene-LOC109105771;gene-LOC109056743	LOC109105771;LOC109056743
