# Supplementary material for: Transcriptome analysis in hepatopancreases reveals the response of domesticated common carp to a high-temperature environment in the agricultural heritage rice–fish system
Source: Front Physiol. 2023 Nov 8;14:1294729. doi: 10.3389/fphys.2023.1294729 (PMC10663232; doi:10.3389/fphys.2023.1294729)
Supplement: Supplementary file 4 [file Table1.xlsx]

## Sheet: Sheet1
Primer（Gnen's name）	Forward primers sequence (5'-3')	Reverse primers sequence (5'-3')
HSP90-α	AGAACCTGGTGTCGGTGAC	TCTTAGCAGCCATGTAGCC
HSP90A	AGCAGAAGCCGACAAGAAT	CTGTAGATGCGGTTGGAGT
SLC38A9	GCTGCTTTCCCATCACCAC	AGGACTCCAGTTCCCACAA
DHRS3	GCAAGCCAAGGTTGTCAGA	AGCATACGAGGCAAGAAGG
MPPED2L	CACGTCCACATGGTAGAGC	AACGGTAGTAATCCTGCTT
TRIM25L	GGAGCAAACCAACTCAAGC	TCAGGTCCAGCGTAGCAGT
NR2A1	TCCCAGCATTCTGTGACCT	CGCTTAAACCTTTGGCATC
Slco2a1	GGGGTTCAGTTTCTGCTTC	CCAATAAATGCCAGGAGTG
SCD	AAACCTCCCACCGTCATAG	GAACACGAAACACGCCAAA
