# Supplementary material for: Transcriptome analysis in hepatopancreases reveals the response of domesticated common carp to a high-temperature environment in the agricultural heritage rice–fish system
Source: Front Physiol. 2023 Nov 8;14:1294729. doi: 10.3389/fphys.2023.1294729 (PMC10663232; doi:10.3389/fphys.2023.1294729)
Supplement: Supplementary file 5 [file Table2.csv]

Num	Pathway id	Description	Database	Ratio_in_study	Ratio_in_pop	Pvalue	Padjust	First Category	Second Category	Gene_ids	Gene_names
69	map04141	Protein processing in endoplasmic reticulum	KEGG PATHWAY	69/968	643/48869	5.30061739179E-30	1.58488460014E-27	Genetic Information Processing	Folding, sorting and degradation	gene-LOC109087938|gene-lman1|gene-LOC109113104|gene-LOC109088692|gene-LOC109076076|gene-LOC109063836|gene-LOC109107139|gene-LOC109075495|gene-LOC109063884|gene-LOC109078278|gene-derl1|gene-LOC109071474|gene-LOC109112844|gene-LOC109047132|gene-LOC109054179|gene-LOC109055318|gene-LOC109105957|gene-LOC109113436|gene-LOC109045966|gene-LOC109049015|gene-LOC109047982|gene-LOC109056714|gene-LOC109097196…	LOC109087938;lman1;LOC109113104;LOC109088692;LOC109076076;LOC109063836;LOC109107139;LOC109075495;LOC109063884;LOC109078278;derl1;LOC109071474;LOC109112844;LOC109047132;LOC109054179;LOC109055318;LOC109105957;LOC109113436;LOC109045966;LOC109049015;LOC109047982;LOC109056714;LOC109097196;LOC109112643;LOC109066055;LOC109097193;LOC109104102;LOC109103827;LOC109091044;dnajc3;pdia4;LOC109076645;LOC1090918…
42	map04610	Complement and coagulation cascades	KEGG PATHWAY	42/968	387/48869	6.46881634183E-19	9.67088043104E-17	Organismal Systems	Immune system	gene-LOC109101831|gene-LOC109089840|gene-LOC109063268|gene-LOC109099058|gene-LOC109056635|gene-LOC109051363|gene-LOC109059056|gene-LOC109051602|gene-LOC109068760|gene-LOC109052954|gene-LOC109068913|gene-LOC109052693|gene-c8b|gene-LOC109057473|gene-LOC109046645|gene-LOC109046644|gene-LOC109046648|gene-LOC109059363|gene-LOC109074232|gene-clu|gene-LOC109079628|gene-LOC109079626|gene-LOC109052426|gen…	LOC109101831;LOC109089840;LOC109063268;LOC109099058;LOC109056635;LOC109051363;LOC109059056;LOC109051602;LOC109068760;LOC109052954;LOC109068913;LOC109052693;c8b;LOC109057473;LOC109046645;LOC109046644;LOC109046648;LOC109059363;LOC109074232;clu;LOC109079628;LOC109079626;LOC109052426;LOC109052424;LOC109078630;LOC109056109;LOC109104862;LOC109053033;LOC109103357;LOC109061229;LOC109095464;LOC109082348;L…
22	map04710	Circadian rhythm	KEGG PATHWAY	22/968	140/48869	7.56227439935E-14	7.53706681802E-12	Organismal Systems	Environmental adaptation	gene-LOC109066735|gene-LOC109066737|gene-LOC109091701|gene-LOC109054790|gene-LOC109052399|gene-LOC109053671|gene-LOC109061242|gene-LOC109051193|gene-LOC109105684|gene-LOC109098978|gene-LOC109105682|gene-LOC109053270|gene-LOC109053275|gene-LOC109051558|gene-LOC109053234|gene-LOC109073224|gene-LOC109108724|gene-LOC109089358|gene-LOC109073334|gene-LOC109073332|gene-LOC109098115|gene-LOC109046528	LOC109066735;LOC109066737;LOC109091701;LOC109054790;LOC109052399;LOC109053671;LOC109061242;LOC109051193;LOC109105684;LOC109098978;LOC109105682;LOC109053270;LOC109053275;LOC109051558;LOC109053234;LOC109073224;LOC109108724;LOC109089358;LOC109073334;LOC109073332;LOC109098115;LOC109046528
35	map04931	Insulin resistance	KEGG PATHWAY	35/968	502/48869	2.00958369367E-10	1.20173104881E-8	Human Diseases	Endocrine and metabolic disease	gene-LOC109055603|gene-LOC109063083|gene-LOC109074111|gene-LOC109072464|gene-LOC109094954|gene-LOC109076137|gene-LOC109065512|gene-LOC109067663|gene-LOC109087913|gene-LOC109045483|gene-LOC109073060|gene-LOC109090177|gene-LOC109072463|gene-LOC109095023|gene-LOC109058467|gene-LOC109078013|gene-LOC109058589|gene-LOC109075641|gene-LOC109092435|gene-LOC109093374|gene-LOC109094965|gene-LOC109103872|gen…	LOC109055603;LOC109063083;LOC109074111;LOC109072464;LOC109094954;LOC109076137;LOC109065512;LOC109067663;LOC109087913;LOC109045483;LOC109073060;LOC109090177;LOC109072463;LOC109095023;LOC109058467;LOC109078013;LOC109058589;LOC109075641;LOC109092435;LOC109093374;LOC109094965;LOC109103872;LOC109109994;LOC109069264;LOC109082684;LOC109074678;LOC109049117;LOC109110010;LOC109071642;LOC109050962;LOC109045…
32	map05150	Staphylococcus aureus infection	KEGG PATHWAY	32/968	427/48869	1.98016471329E-10	1.48017312318E-8	Human Diseases	Infectious disease: bacterial	gene-LOC109063268|gene-LOC109056635|gene-LOC109051363|gene-LOC109059056|gene-LOC109052954|gene-LOC109068913|gene-LOC109068660|gene-LOC109052693|gene-LOC109057473|gene-LOC109046645|gene-LOC109046644|gene-LOC109046648|gene-LOC109059363|gene-LOC109074232|gene-LOC109079628|gene-LOC109079626|gene-LOC109052426|gene-LOC109052424|gene-LOC109078630|gene-LOC109098618|gene-LOC109104862|gene-LOC109053033|gen…	LOC109063268;LOC109056635;LOC109051363;LOC109059056;LOC109052954;LOC109068913;LOC109068660;LOC109052693;LOC109057473;LOC109046645;LOC109046644;LOC109046648;LOC109059363;LOC109074232;LOC109079628;LOC109079626;LOC109052426;LOC109052424;LOC109078630;LOC109098618;LOC109104862;LOC109053033;LOC109099058;LOC109061229;LOC109060118;LOC109082348;LOC109057354;LOC109104568;LOC109072608;LOC109052328;LOC109052…
24	map05134	Legionellosis	KEGG PATHWAY	24/968	269/48869	1.18827194086E-9	5.92155517194E-8	Human Diseases	Infectious disease: bacterial	gene-LOC109055603|gene-LOC109051363|gene-LOC109059056|gene-LOC109097335|gene-LOC109095475|gene-LOC109057473|gene-LOC109092435|gene-LOC109094113|gene-LOC109074232|gene-LOC109054179|gene-LOC109084538|gene-LOC109063773|gene-LOC109053033|gene-LOC109099058|gene-LOC109103533|gene-LOC109057161|gene-LOC109088181|gene-LOC109074726|gene-LOC109072608|gene-LOC109052328|gene-LOC109053826|gene-LOC109052108|gen…	LOC109055603;LOC109051363;LOC109059056;LOC109097335;LOC109095475;LOC109057473;LOC109092435;LOC109094113;LOC109074232;LOC109054179;LOC109084538;LOC109063773;LOC109053033;LOC109099058;LOC109103533;LOC109057161;LOC109088181;LOC109074726;LOC109072608;LOC109052328;LOC109053826;LOC109052108;LOC109064723;LOC109044888
32	map04152	AMPK signaling pathway	KEGG PATHWAY	32/968	545/48869	6.95116215156E-8	2.30933053702E-6	Environmental Information Processing	Signal transduction	gene-LOC109054122|gene-LOC109054127|gene-LOC109072464|gene-LOC109063641|gene-LOC109094954|gene-LOC109076137|gene-LOC109065512|gene-LOC109087913|gene-LOC109071452|gene-LOC109045483|gene-LOC109082684|gene-LOC109067684|gene-LOC109090177|gene-LOC109072463|gene-LOC109095023|gene-LOC109074090|gene-LOC109058589|gene-LOC109075641|gene-LOC109093374|gene-LOC109103872|gene-LOC109055950|gene-LOC109074678|gen…	LOC109054122;LOC109054127;LOC109072464;LOC109063641;LOC109094954;LOC109076137;LOC109065512;LOC109087913;LOC109071452;LOC109045483;LOC109082684;LOC109067684;LOC109090177;LOC109072463;LOC109095023;LOC109074090;LOC109058589;LOC109075641;LOC109093374;LOC109103872;LOC109055950;LOC109074678;LOC109071642;LOC109091540;LOC109109299;LOC109069896;LOC109085906;LOC109087246;LOC109056452;LOC109087249;LOC109081…
32	map04068	FoxO signaling pathway	KEGG PATHWAY	32/968	543/48869	6.39304617532E-8	2.38940100802E-6	Environmental Information Processing	Signal transduction	gene-LOC109063083|gene-LOC109102488|gene-LOC109072464|gene-LOC109045268|gene-LOC109076137|gene-LOC109065512|gene-LOC109087913|gene-LOC109071452|gene-LOC109090177|gene-LOC109072463|gene-LOC109095023|gene-ccng2|gene-LOC109071057|gene-LOC109058589|gene-LOC109075641|gene-LOC109071642|gene-LOC109064023|gene-LOC109093374|gene-LOC109075440|gene-LOC109050763|gene-LOC109103872|gene-LOC109049154|gene-LOC10…	LOC109063083;LOC109102488;LOC109072464;LOC109045268;LOC109076137;LOC109065512;LOC109087913;LOC109071452;LOC109090177;LOC109072463;LOC109095023;ccng2;LOC109071057;LOC109058589;LOC109075641;LOC109071642;LOC109064023;LOC109093374;LOC109075440;LOC109050763;LOC109103872;LOC109049154;LOC109055950;LOC109074678;LOC109047782;LOC109073744;LOC109109299;fbxo32;LOC109087246;LOC109095246;LOC109087249;LOC109083…
37	map04145	Phagosome	KEGG PATHWAY	37/968	685/48869	5.74616625649E-8	2.45443387242E-6	Cellular Processes	Transport and catabolism	gene-LOC109068456|gene-LOC109113104|gene-LOC109051363|gene-LOC109055720|gene-LOC109112844|gene-LOC109059056|gene-LOC109088492|gene-LOC109106208|gene-LOC109068660|gene-LOC109063786|gene-LOC109095475|gene-LOC109082781|gene-LOC109095101|gene-LOC109095102|gene-LOC109057473|gene-LOC109049213|gene-LOC109102540|gene-LOC109088455|gene-LOC109063789|gene-LOC109092725|gene-LOC109074232|gene-LOC109066874|gen…	LOC109068456;LOC109113104;LOC109051363;LOC109055720;LOC109112844;LOC109059056;LOC109088492;LOC109106208;LOC109068660;LOC109063786;LOC109095475;LOC109082781;LOC109095101;LOC109095102;LOC109057473;LOC109049213;LOC109102540;LOC109088455;LOC109063789;LOC109092725;LOC109074232;LOC109066874;LOC109052507;LOC109078630;LOC109098618;LOC109104862;LOC109053033;LOC109099058;LOC109060118;LOC109101654;sec61a1;L…
29	map05322	Systemic lupus erythematosus	KEGG PATHWAY	29/968	494/48869	2.83508770311E-7	8.4769122323E-6	Human Diseases	Immune disease	gene-LOC109106965|gene-LOC109098618|gene-LOC109063268|gene-LOC109099058|gene-LOC109051363|gene-LOC109059056|gene-LOC109051602|gene-LOC109107754|gene-LOC109107751|gene-LOC109068660|gene-LOC109082348|gene-c8b|gene-LOC109057473|gene-LOC109045689|gene-LOC109094250|gene-LOC109074232|gene-LOC109053539|gene-LOC109052818|gene-LOC109104862|gene-LOC109052815|gene-LOC109061229|gene-LOC109060118|gene-LOC1090…	LOC109106965;LOC109098618;LOC109063268;LOC109099058;LOC109051363;LOC109059056;LOC109051602;LOC109107754;LOC109107751;LOC109068660;LOC109082348;c8b;LOC109057473;LOC109045689;LOC109094250;LOC109074232;LOC109053539;LOC109052818;LOC109104862;LOC109052815;LOC109061229;LOC109060118;LOC109052693;LOC109054815;LOC109104568;LOC109072608;LOC109052328;LOC109052108;LOC109064723
32	map04910	Insulin signaling pathway	KEGG PATHWAY	32/968	611/48869	8.68445303331E-7	2.3605922336E-5	Organismal Systems	Endocrine system	gene-LOC109063083|gene-LOC109074111|gene-LOC109072464|gene-LOC109094954|gene-LOC109076137|gene-LOC109065512|gene-LOC109087913|gene-LOC109055001|gene-LOC109073060|gene-LOC109056470|gene-LOC109090177|gene-LOC109072463|gene-LOC109095023|gene-LOC109100790|gene-LOC109078013|gene-LOC109058589|gene-LOC109075641|gene-LOC109093374|gene-LOC109103872|gene-LOC109109299|gene-LOC109069264|gene-LOC109082684|gen…	LOC109063083;LOC109074111;LOC109072464;LOC109094954;LOC109076137;LOC109065512;LOC109087913;LOC109055001;LOC109073060;LOC109056470;LOC109090177;LOC109072463;LOC109095023;LOC109100790;LOC109078013;LOC109058589;LOC109075641;LOC109093374;LOC109103872;LOC109109299;LOC109069264;LOC109082684;LOC109074678;LOC109049117;LOC109113451;LOC109071642;LOC109045185;LOC109100577;LOC109069896;LOC109087246;LOC109087…
9	map03060	Protein export	KEGG PATHWAY	9/968	60/48869	2.70656983321E-6	6.74386983442E-5	Genetic Information Processing	Folding, sorting and degradation	gene-LOC109074527|gene-LOC109113104|gene-sec61a1|gene-LOC109076076|gene-LOC109053258|gene-LOC109091044|gene-LOC109112844|gene-LOC109080967|gene-LOC109090988	LOC109074527;LOC109113104;sec61a1;LOC109076076;LOC109053258;LOC109091044;LOC109112844;LOC109080967;LOC109090988
20	map04213	Longevity regulating pathway - multiple species	KEGG PATHWAY	20/968	307/48869	4.16757574648E-6	9.58542421689E-5	Organismal Systems	Aging	gene-LOC109087913|gene-LOC109074678|gene-LOC109057161|gene-LOC109103872|gene-LOC109109299|gene-LOC109097335|gene-LOC109090177|gene-LOC109054179|gene-LOC109095023|gene-LOC109076137|gene-LOC109065512|gene-LOC109093374|gene-LOC109084538|gene-LOC109058589|gene-LOC109055950|gene-LOC109075641|gene-LOC109071452|gene-LOC109071642|gene-LOC109103533|gene-LOC109094113	LOC109087913;LOC109074678;LOC109057161;LOC109103872;LOC109109299;LOC109097335;LOC109090177;LOC109054179;LOC109095023;LOC109076137;LOC109065512;LOC109093374;LOC109084538;LOC109058589;LOC109055950;LOC109075641;LOC109071452;LOC109071642;LOC109103533;LOC109094113
8	map04711	Circadian rhythm - fly	KEGG PATHWAY	8/968	51/48869	6.89963620617E-6	0.000147356516118	Organismal Systems	Environmental adaptation	gene-LOC109083790|gene-LOC109100011|gene-LOC109073116|gene-LOC109105462|gene-LOC109057068|gene-LOC109099671|gene-LOC109108724|gene-LOC109051765	LOC109083790;LOC109100011;LOC109073116;LOC109105462;LOC109057068;LOC109099671;LOC109108724;LOC109051765
19	map04212	Longevity regulating pathway - worm	KEGG PATHWAY	19/968	312/48869	1.85277713901E-5	0.000369320243042	Organismal Systems	Aging	gene-LOC109103773|gene-LOC109074222|gene-LOC109088181|gene-LOC109109299|gene-LOC109066810|gene-LOC109103891|gene-LOC109085710|gene-LOC109104209|gene-LOC109066809|gene-LOC109066808|gene-LOC109087090|gene-LOC109055950|gene-LOC109075641|gene-LOC109071452|gene-LOC109104241|gene-LOC109066807|gene-ulk2|gene-LOC109056640|gene-LOC109104573	LOC109103773;LOC109074222;LOC109088181;LOC109109299;LOC109066810;LOC109103891;LOC109085710;LOC109104209;LOC109066809;LOC109066808;LOC109087090;LOC109055950;LOC109075641;LOC109071452;LOC109104241;LOC109066807;ulk2;LOC109056640;LOC109104573
34	map05167	Kaposi sarcoma-associated herpesvirus infection	KEGG PATHWAY	34/968	781/48869	2.11408056264E-5	0.000395068805143	Human Diseases	Infectious disease: viral	gene-LOC109055603|gene-LOC109103773|gene-LOC109069861|gene-LOC109065512|gene-LOC109087913|gene-LOC109066820|gene-LOC109051363|gene-LOC109059056|gene-LOC109082781|gene-LOC109048064|gene-LOC109080931|gene-LOC109090177|gene-LOC109095023|gene-LOC109055259|gene-LOC109104004|gene-LOC109057473|gene-LOC109091773|gene-LOC109104241|gene-LOC109092435|gene-LOC109104573|gene-LOC109074232|gene-LOC109051739|gen…	LOC109055603;LOC109103773;LOC109069861;LOC109065512;LOC109087913;LOC109066820;LOC109051363;LOC109059056;LOC109082781;LOC109048064;LOC109080931;LOC109090177;LOC109095023;LOC109055259;LOC109104004;LOC109057473;LOC109091773;LOC109104241;LOC109092435;LOC109104573;LOC109074232;LOC109051739;LOC109076137;LOC109103799;LOC109063773;LOC109099058;LOC109056640;LOC109052384;LOC109074726;LOC109051722;LOC109072…
20	map05140	Leishmaniasis	KEGG PATHWAY	20/968	363/48869	4.67844810624E-5	0.000822856461039	Human Diseases	Infectious disease: parasitic	gene-LOC109055603|gene-LOC109074232|gene-LOC109080931|gene-LOC109074726|gene-LOC109068660|gene-LOC109052108|gene-LOC109098618|gene-LOC109063057|gene-LOC109066874|gene-LOC109072608|gene-LOC109103799|gene-LOC109052328|gene-LOC109051363|gene-LOC109059056|gene-LOC109053033|gene-LOC109099058|gene-LOC109064723|gene-LOC109092435|gene-LOC109057473|gene-LOC109060118	LOC109055603;LOC109074232;LOC109080931;LOC109074726;LOC109068660;LOC109052108;LOC109098618;LOC109063057;LOC109066874;LOC109072608;LOC109103799;LOC109052328;LOC109051363;LOC109059056;LOC109053033;LOC109099058;LOC109064723;LOC109092435;LOC109057473;LOC109060118
16	map04979	Cholesterol metabolism	KEGG PATHWAY	16/968	253/48869	5.2849739378E-5	0.000877892893001	Organismal Systems	Digestive system	gene-LOC109107949|gene-LOC109058440|gene-LOC109059958|gene-LOC109074514|gene-LOC109111905|gene-LOC109092702|gene-LOC109058447|gene-LOC109058394|gene-lcat|gene-LOC109103226|gene-LOC109056383|gene-LOC109057789|gene-LOC109086639|gene-LOC109063875|gene-LOC109057787|gene-lipc	LOC109107949;LOC109058440;LOC109059958;LOC109074514;LOC109111905;LOC109092702;LOC109058447;LOC109058394;lcat;LOC109103226;LOC109056383;LOC109057789;LOC109086639;LOC109063875;LOC109057787;lipc
19	map04620	Toll-like receptor signaling pathway	KEGG PATHWAY	19/968	352/48869	9.37954284164E-5	0.00133546824269	Organismal Systems	Immune system	gene-LOC109055603|gene-LOC109080931|gene-LOC109079523|gene-LOC109112251|gene-LOC109056407|gene-LOC109079520|gene-LOC109079521|gene-LOC109074726|gene-LOC109095023|gene-LOC109076137|gene-LOC109065512|gene-LOC109087913|gene-LOC109103799|gene-LOC109063773|gene-LOC109090177|gene-LOC109044888|gene-LOC109092435|gene-LOC109099537|gene-LOC109076179	LOC109055603;LOC109080931;LOC109079523;LOC109112251;LOC109056407;LOC109079520;LOC109079521;LOC109074726;LOC109095023;LOC109076137;LOC109065512;LOC109087913;LOC109103799;LOC109063773;LOC109090177;LOC109044888;LOC109092435;LOC109099537;LOC109076179
12	map00330	Arginine and proline metabolism	KEGG PATHWAY	12/968	162/48869	0.000101734932487	0.0013826702188	Metabolism	Amino acid metabolism	gene-LOC109088195|gene-LOC109088197|gene-LOC109088196|gene-LOC109052804|gene-gatm|gene-LOC109079428|gene-LOC109102095|gene-LOC109092687|gene-LOC109092685|gene-LOC109066395|gene-LOC109101040|gene-LOC109070558	LOC109088195;LOC109088197;LOC109088196;LOC109052804;gatm;LOC109079428;LOC109102095;LOC109092687;LOC109092685;LOC109066395;LOC109101040;LOC109070558
28	map04210	Apoptosis	KEGG PATHWAY	28/968	637/48869	9.31075634057E-5	0.00139195807292	Cellular Processes	Cell growth and death	gene-LOC109055603|gene-LOC109067129|gene-LOC109076137|gene-LOC109067125|gene-LOC109087913|gene-LOC109080931|gene-LOC109095101|gene-LOC109090177|gene-LOC109095023|gene-LOC109063786|gene-LOC109095102|gene-LOC109066109|gene-LOC109049213|gene-LOC109092435|gene-LOC109063789|gene-LOC109105991|gene-LOC109075440|gene-LOC109052507|gene-LOC109103799|gene-LOC109065512|gene-LOC109049154|gene-LOC109101588|gen…	LOC109055603;LOC109067129;LOC109076137;LOC109067125;LOC109087913;LOC109080931;LOC109095101;LOC109090177;LOC109095023;LOC109063786;LOC109095102;LOC109066109;LOC109049213;LOC109092435;LOC109063789;LOC109105991;LOC109075440;LOC109052507;LOC109103799;LOC109065512;LOC109049154;LOC109101588;LOC109056407;LOC109074726;endog;LOC109095246;LOC109083117;LOC109060361
36	map05203	Viral carcinogenesis	KEGG PATHWAY	36/968	912/48869	9.10750135082E-5	0.00143323310731	Human Diseases	Cancer: overview	gene-LOC109106965|gene-LOC109099493|gene-LOC109072368|gene-LOC109076137|gene-LOC109065512|gene-LOC109104857|gene-LOC109087913|gene-LOC109051363|gene-LOC109059056|gene-LOC109052815|gene-LOC109086983|gene-LOC109107754|gene-LOC109107751|gene-LOC109090177|gene-LOC109058654|gene-LOC109095023|gene-LOC109058651|gene-LOC109082781|gene-LOC109055603|gene-LOC109057473|gene-LOC109045689|gene-LOC109058612|gen…	LOC109106965;LOC109099493;LOC109072368;LOC109076137;LOC109065512;LOC109104857;LOC109087913;LOC109051363;LOC109059056;LOC109052815;LOC109086983;LOC109107754;LOC109107751;LOC109090177;LOC109058654;LOC109095023;LOC109058651;LOC109082781;LOC109055603;LOC109057473;LOC109045689;LOC109058612;LOC109094250;LOC109092435;LOC109074232;LOC109052818;LOC109099058;LOC109078945;LOC109074726;LOC109047426;LOC109072…
12	map04960	Aldosterone-regulated sodium reabsorption	KEGG PATHWAY	12/968	164/48869	0.000114319462844	0.00148615301698	Organismal Systems	Excretory system	gene-LOC109064023|gene-LOC109087913|gene-LOC109054113|gene-LOC109060581|gene-hsd11b2|gene-LOC109090177|gene-LOC109109299|gene-LOC109095023|gene-LOC109076137|gene-LOC109065512|gene-LOC109071057|gene-LOC109075641	LOC109064023;LOC109087913;LOC109054113;LOC109060581;hsd11b2;LOC109090177;LOC109109299;LOC109095023;LOC109076137;LOC109065512;LOC109071057;LOC109075641
10	map00970	Aminoacyl-tRNA biosynthesis	KEGG PATHWAY	10/968	119/48869	0.000135186697162	0.00161683289805	Genetic Information Processing	Translation	gene-LOC109110865|gene-LOC109054056|gene-lars|gene-LOC109065176|gene-nars|gene-LOC109103708|gene-LOC109087318|gene-LOC109065635|gene-LOC109073286|gene-LOC109109351	LOC109110865;LOC109054056;lars;LOC109065176;nars;LOC109103708;LOC109087318;LOC109065635;LOC109073286;LOC109109351
25	map04915	Estrogen signaling pathway	KEGG PATHWAY	25/968	551/48869	0.000133386411611	0.00166177237799	Organismal Systems	Endocrine system	gene-LOC109055318|gene-LOC109058902|gene-LOC109058900|gene-LOC109076137|gene-LOC109065512|gene-fkbp4|gene-LOC109087913|gene-LOC109075495|gene-LOC109045483|gene-LOC109080931|gene-LOC109097335|gene-LOC109090177|gene-LOC109095023|gene-LOC109063884|gene-LOC109091013|gene-LOC109094113|gene-LOC109054179|gene-LOC109105509|gene-LOC109084538|gene-LOC109103799|gene-LOC109103533|gene-LOC109106346|gene-LOC10…	LOC109055318;LOC109058902;LOC109058900;LOC109076137;LOC109065512;fkbp4;LOC109087913;LOC109075495;LOC109045483;LOC109080931;LOC109097335;LOC109090177;LOC109095023;LOC109063884;LOC109091013;LOC109094113;LOC109054179;LOC109105509;LOC109084538;LOC109103799;LOC109103533;LOC109106346;LOC109057161;LOC109076910;LOC109053681
11	map00140	Steroid hormone biosynthesis	KEGG PATHWAY	11/968	145/48869	0.00015864152911	0.00182437758476	Metabolism	Lipid metabolism	gene-hsd17b3|gene-LOC109107327|gene-hsd11b2|gene-LOC109082642|gene-LOC109105791|gene-LOC109083401|gene-LOC109049142|gene-LOC109056383|gene-LOC109081405|gene-LOC109081406|gene-LOC109054113	hsd17b3;LOC109107327;hsd11b2;LOC109082642;LOC109105791;LOC109083401;LOC109049142;LOC109056383;LOC109081405;LOC109081406;LOC109054113
10	map05020	Prion disease	KEGG PATHWAY	10/968	122/48869	0.000166073612866	0.00183911149062	Human Diseases	Neurodegenerative disease	gene-LOC109074527|gene-LOC109082348|gene-c8b|gene-LOC109053258|gene-LOC109063268|gene-LOC109051646|gene-LOC109074560|gene-LOC109076076|gene-LOC109051602|gene-LOC109080967	LOC109074527;LOC109082348;c8b;LOC109053258;LOC109063268;LOC109051646;LOC109074560;LOC109076076;LOC109051602;LOC109080967
17	map04920	Adipocytokine signaling pathway	KEGG PATHWAY	17/968	312/48869	0.000192167353436	0.00191526795591	Organismal Systems	Endocrine system	gene-LOC109055603|gene-LOC109093374|gene-LOC109072463|gene-LOC109109299|gene-LOC109072464|gene-LOC109074726|gene-LOC109094954|gene-LOC109063641|gene-LOC109067663|gene-LOC109069264|gene-LOC109073060|gene-LOC109087246|gene-LOC109075641|gene-LOC109087249|gene-LOC109092435|gene-LOC109082684|gene-LOC109063083	LOC109055603;LOC109093374;LOC109072463;LOC109109299;LOC109072464;LOC109074726;LOC109094954;LOC109063641;LOC109067663;LOC109069264;LOC109073060;LOC109087246;LOC109075641;LOC109087249;LOC109092435;LOC109082684;LOC109063083
25	map05418	Fluid shear stress and atherosclerosis	KEGG PATHWAY	25/968	564/48869	0.000190306449715	0.00196212511947	Human Diseases	Cardiovascular disease	gene-LOC109055318|gene-LOC109074222|gene-LOC109059699|gene-LOC109076137|gene-LOC109065512|gene-LOC109087913|gene-LOC109075495|gene-LOC109080931|gene-LOC109108812|gene-LOC109090177|gene-LOC109095023|gene-LOC109063884|gene-LOC109047804|gene-LOC109047782|gene-LOC109053872|gene-LOC109087090|gene-LOC109103891|gene-LOC109066874|gene-LOC109105509|gene-LOC109103799|gene-LOC109090485|gene-LOC109052384|gen…	LOC109055318;LOC109074222;LOC109059699;LOC109076137;LOC109065512;LOC109087913;LOC109075495;LOC109080931;LOC109108812;LOC109090177;LOC109095023;LOC109063884;LOC109047804;LOC109047782;LOC109053872;LOC109087090;LOC109103891;LOC109066874;LOC109105509;LOC109103799;LOC109090485;LOC109052384;LOC109076910;LOC109108756;LOC109053681
24	map05142	Chagas disease	KEGG PATHWAY	24/968	530/48869	0.000185307456144	0.00197881890668	Human Diseases	Infectious disease: parasitic	gene-LOC109055603|gene-LOC109079520|gene-LOC109079521|gene-LOC109079523|gene-LOC109076137|gene-LOC109065512|gene-LOC109112251|gene-LOC109051363|gene-LOC109059056|gene-LOC109080931|gene-LOC109090177|gene-LOC109095023|gene-LOC109057473|gene-LOC109092435|gene-LOC109074232|gene-LOC109103799|gene-LOC109063773|gene-LOC109099058|gene-LOC109074726|gene-LOC109087913|gene-LOC109072608|gene-LOC109052328|gen…	LOC109055603;LOC109079520;LOC109079521;LOC109079523;LOC109076137;LOC109065512;LOC109112251;LOC109051363;LOC109059056;LOC109080931;LOC109090177;LOC109095023;LOC109057473;LOC109092435;LOC109074232;LOC109103799;LOC109063773;LOC109099058;LOC109074726;LOC109087913;LOC109072608;LOC109052328;LOC109052108;LOC109064723
21	map05215	Prostate cancer	KEGG PATHWAY	21/968	437/48869	0.000207595103068	0.00200228825217	Human Diseases	Cancer: specific types	gene-LOC109055603|gene-LOC109071642|gene-LOC109107327|gene-LOC109055318|gene-LOC109103872|gene-LOC109076910|gene-LOC109090177|gene-LOC109074726|gene-LOC109095023|gene-LOC109076137|gene-LOC109065512|gene-LOC109053681|gene-LOC109087913|gene-LOC109063884|gene-LOC109075495|gene-LOC109058589|gene-LOC109090485|gene-LOC109074678|gene-LOC109052384|gene-LOC109092435|gene-LOC109045483	LOC109055603;LOC109071642;LOC109107327;LOC109055318;LOC109103872;LOC109076910;LOC109090177;LOC109074726;LOC109095023;LOC109076137;LOC109065512;LOC109053681;LOC109087913;LOC109063884;LOC109075495;LOC109058589;LOC109090485;LOC109074678;LOC109052384;LOC109092435;LOC109045483
17	map04657	IL-17 signaling pathway	KEGG PATHWAY	17/968	319/48869	0.000249110580482	0.00232762698638	Organismal Systems	Immune system	gene-LOC109055603|gene-LOC109080931|gene-LOC109091354|gene-LOC109055318|gene-LOC109076910|gene-LOC109074726|gene-LOC109075495|gene-LOC109053681|gene-LOC109090421|gene-LOC109063884|gene-LOC109063773|gene-LOC109095106|gene-LOC109083342|gene-LOC109103799|gene-LOC109098649|gene-LOC109092435|gene-LOC109076179	LOC109055603;LOC109080931;LOC109091354;LOC109055318;LOC109076910;LOC109074726;LOC109075495;LOC109053681;LOC109090421;LOC109063884;LOC109063773;LOC109095106;LOC109083342;LOC109103799;LOC109098649;LOC109092435;LOC109076179
21	map04668	TNF signaling pathway	KEGG PATHWAY	21/968	467/48869	0.000498044404422	0.00451258414916	Environmental Information Processing	Signal transduction	gene-LOC109055603|gene-LOC109080931|gene-LOC109073060|gene-LOC109091354|gene-LOC109076137|gene-LOC109090177|gene-LOC109074726|gene-LOC109095023|gene-LOC109053831|gene-LOC109065512|gene-LOC109060789|gene-LOC109069264|gene-LOC109087913|gene-LOC109103799|gene-LOC109083342|gene-LOC109095106|gene-LOC109047804|gene-LOC109045483|gene-LOC109092435|gene-LOC109099537|gene-LOC109076179	LOC109055603;LOC109080931;LOC109073060;LOC109091354;LOC109076137;LOC109090177;LOC109074726;LOC109095023;LOC109053831;LOC109065512;LOC109060789;LOC109069264;LOC109087913;LOC109103799;LOC109083342;LOC109095106;LOC109047804;LOC109045483;LOC109092435;LOC109099537;LOC109076179
20	map04211	Longevity regulating pathway	KEGG PATHWAY	20/968	449/48869	0.000752488448686	0.0066174719458	Organismal Systems	Aging	gene-LOC109093374|gene-LOC109074678|gene-LOC109058589|gene-LOC109103872|gene-LOC109100577|gene-LOC109095023|gene-LOC109055950|gene-LOC109063641|gene-LOC109094954|gene-LOC109076137|gene-LOC109065512|gene-LOC109100790|gene-LOC109087913|gene-LOC109109299|gene-LOC109090177|gene-LOC109075641|gene-LOC109071452|gene-LOC109071642|gene-LOC109082684|gene-LOC109045483	LOC109093374;LOC109074678;LOC109058589;LOC109103872;LOC109100577;LOC109095023;LOC109055950;LOC109063641;LOC109094954;LOC109076137;LOC109065512;LOC109100790;LOC109087913;LOC109109299;LOC109090177;LOC109075641;LOC109071452;LOC109071642;LOC109082684;LOC109045483
11	map04973	Carbohydrate digestion and absorption	KEGG PATHWAY	11/968	183/48869	0.00113603998889	0.00970502733363	Organismal Systems	Digestive system	gene-LOC109060581|gene-LOC109090177|gene-LOC109072463|gene-LOC109072464|gene-LOC109076137|gene-LOC109065512|gene-LOC109087913|gene-LOC109103807|gene-LOC109087249|gene-LOC109087246|gene-LOC109095023	LOC109060581;LOC109090177;LOC109072463;LOC109072464;LOC109076137;LOC109065512;LOC109087913;LOC109103807;LOC109087249;LOC109087246;LOC109095023
25	map04919	Thyroid hormone signaling pathway	KEGG PATHWAY	25/968	646/48869	0.00133686396924	0.0111033979668	Organismal Systems	Endocrine system	gene-LOC109074678|gene-LOC109103773|gene-LOC109092450|gene-LOC109076137|gene-LOC109065512|gene-LOC109087913|gene-LOC109071642|gene-LOC109111451|gene-LOC109090177|gene-LOC109095023|gene-LOC109062062|gene-LOC109104004|gene-LOC109058589|gene-LOC109091773|gene-LOC109104241|gene-LOC109104573|gene-LOC109076128|gene-LOC109103872|gene-LOC109076067|gene-LOC109056640|gene-LOC109052384|gene-LOC109060581|gen…	LOC109074678;LOC109103773;LOC109092450;LOC109076137;LOC109065512;LOC109087913;LOC109071642;LOC109111451;LOC109090177;LOC109095023;LOC109062062;LOC109104004;LOC109058589;LOC109091773;LOC109104241;LOC109104573;LOC109076128;LOC109103872;LOC109076067;LOC109056640;LOC109052384;LOC109060581;LOC109060443;LOC109070220;LOC109087327
15	map04612	Antigen processing and presentation	KEGG PATHWAY	15/968	311/48869	0.00153026775155	0.012366217776	Organismal Systems	Immune system	gene-LOC109094113|gene-LOC109057161|gene-LOC109055318|gene-LOC109054179|gene-LOC109076910|gene-LOC109102540|gene-LOC109082781|gene-LOC109053681|gene-LOC109097335|gene-LOC109084538|gene-LOC109070914|gene-LOC109108189|gene-LOC109061328|gene-LOC109103533|gene-LOC109060118	LOC109094113;LOC109057161;LOC109055318;LOC109054179;LOC109076910;LOC109102540;LOC109082781;LOC109053681;LOC109097335;LOC109084538;LOC109070914;LOC109108189;LOC109061328;LOC109103533;LOC109060118
20	map04922	Glucagon signaling pathway	KEGG PATHWAY	20/968	484/48869	0.00183844561855	0.0144656642091	Organismal Systems	Endocrine system	gene-LOC109103188|gene-LOC109103224|gene-LOC109071642|gene-LOC109082684|gene-LOC109058589|gene-LOC109103872|gene-LOC109069896|gene-LOC109072464|gene-LOC109063083|gene-LOC109094954|gene-LOC109067663|gene-LOC109055015|gene-LOC109055001|gene-LOC109072463|gene-LOC109087246|gene-LOC109074678|gene-LOC109087249|gene-LOC109081381|gene-LOC109085906|gene-LOC109045483	LOC109103188;LOC109103224;LOC109071642;LOC109082684;LOC109058589;LOC109103872;LOC109069896;LOC109072464;LOC109063083;LOC109094954;LOC109067663;LOC109055015;LOC109055001;LOC109072463;LOC109087246;LOC109074678;LOC109087249;LOC109081381;LOC109085906;LOC109045483
19	map04380	Osteoclast differentiation	KEGG PATHWAY	19/968	453/48869	0.00199856267959	0.0153223138769	Organismal Systems	Development and regeneration	gene-LOC109055603|gene-LOC109073060|gene-LOC109080931|gene-LOC109053872|gene-LOC109056470|gene-LOC109056407|gene-LOC109090177|gene-LOC109074726|gene-LOC109095023|gene-LOC109076137|gene-LOC109065512|gene-LOC109060789|gene-LOC109090421|gene-LOC109069264|gene-LOC109087913|gene-LOC109103799|gene-LOC109066874|gene-LOC109092435|gene-LOC109113451	LOC109055603;LOC109073060;LOC109080931;LOC109053872;LOC109056470;LOC109056407;LOC109090177;LOC109074726;LOC109095023;LOC109076137;LOC109065512;LOC109060789;LOC109090421;LOC109069264;LOC109087913;LOC109103799;LOC109066874;LOC109092435;LOC109113451
8	map04977	Vitamin digestion and absorption	KEGG PATHWAY	8/968	117/48869	0.00235771244551	0.0176239005302	Organismal Systems	Digestive system	gene-LOC109045267|gene-LOC109103226|gene-LOC109074514|gene-LOC109107868|gene-LOC109049340|gene-LOC109057789|gene-LOC109044986|gene-LOC109057787	LOC109045267;LOC109103226;LOC109074514;LOC109107868;LOC109049340;LOC109057789;LOC109044986;LOC109057787
8	map00051	Fructose and mannose metabolism	KEGG PATHWAY	8/968	118/48869	0.0024861820481	0.0181309373752	Metabolism	Carbohydrate metabolism	gene-LOC109091540|gene-LOC109067684|gene-LOC109052546|gene-LOC109085906|gene-LOC109093106|gene-LOC109074090|gene-LOC109108375|gene-LOC109062640	LOC109091540;LOC109067684;LOC109052546;LOC109085906;LOC109093106;LOC109074090;LOC109108375;LOC109062640
13	map05213	Endometrial cancer	KEGG PATHWAY	13/968	267/48869	0.00282070570272	0.0191679773889	Human Diseases	Cancer: specific types	gene-LOC109090177|gene-LOC109075440|gene-LOC109095246|gene-LOC109095023|gene-LOC109076137|gene-LOC109065512|gene-LOC109104004|gene-LOC109087913|gene-LOC109055950|gene-LOC109091773|gene-LOC109071452|gene-LOC109083117|gene-LOC109052384	LOC109090177;LOC109075440;LOC109095246;LOC109095023;LOC109076137;LOC109065512;LOC109104004;LOC109087913;LOC109055950;LOC109091773;LOC109071452;LOC109083117;LOC109052384
24	map04140	Autophagy - animal	KEGG PATHWAY	24/968	646/48869	0.00278541539858	0.0193683535855	Cellular Processes	Transport and catabolism	gene-LOC109103773|gene-LOC109078178|gene-LOC109076137|gene-LOC109065512|gene-LOC109104209|gene-LOC109087913|gene-LOC109111073|gene-LOC109090177|gene-LOC109095023|gene-LOC109068950|gene-LOC109075641|gene-LOC109104241|gene-LOC109053872|gene-LOC109080411|gene-LOC109104573|gene-LOC109093374|gene-LOC109085710|gene-LOC109053175|gene-LOC109056640|gene-vmp1|gene-LOC109082358|gene-LOC109109299|gene-ulk2|g…	LOC109103773;LOC109078178;LOC109076137;LOC109065512;LOC109104209;LOC109087913;LOC109111073;LOC109090177;LOC109095023;LOC109068950;LOC109075641;LOC109104241;LOC109053872;LOC109080411;LOC109104573;LOC109093374;LOC109085710;LOC109053175;LOC109056640;vmp1;LOC109082358;LOC109109299;ulk2;LOC109054913
12	map04930	Type II diabetes mellitus	KEGG PATHWAY	12/968	235/48869	0.00274456893248	0.0195387169241	Human Diseases	Endocrine and metabolic disease	gene-LOC109093374|gene-LOC109073060|gene-LOC109056470|gene-LOC109109299|gene-LOC109090177|gene-LOC109095023|gene-LOC109076137|gene-LOC109065512|gene-LOC109069264|gene-LOC109087913|gene-LOC109075641|gene-LOC109113451	LOC109093374;LOC109073060;LOC109056470;LOC109109299;LOC109090177;LOC109095023;LOC109076137;LOC109065512;LOC109069264;LOC109087913;LOC109075641;LOC109113451
14	map04917	Prolactin signaling pathway	KEGG PATHWAY	14/968	305/48869	0.00337321352822	0.0224131298875	Organismal Systems	Endocrine system	gene-LOC109080931|gene-LOC109073060|gene-LOC109056470|gene-LOC109095023|gene-LOC109055950|gene-LOC109087913|gene-LOC109076137|gene-LOC109065512|gene-LOC109069264|gene-LOC109053831|gene-LOC109103799|gene-LOC109090177|gene-LOC109071452|gene-LOC109113451	LOC109080931;LOC109073060;LOC109056470;LOC109095023;LOC109055950;LOC109087913;LOC109076137;LOC109065512;LOC109069264;LOC109053831;LOC109103799;LOC109090177;LOC109071452;LOC109113451
19	map05231	Choline metabolism in cancer	KEGG PATHWAY	19/968	479/48869	0.00367403679119	0.0228861875118	Human Diseases	Cancer: overview	gene-LOC109104573|gene-LOC109108903|gene-LOC109080931|gene-LOC109076969|gene-LOC109066386|gene-LOC109104678|gene-LOC109095023|gene-LOC109103773|gene-LOC109071244|gene-LOC109065512|gene-LOC109076137|gene-LOC109087913|gene-LOC109103799|gene-LOC109057588|gene-LOC109090177|gene-LOC109104241|gene-LOC109095639|gene-LOC109056640|gene-LOC109101880	LOC109104573;LOC109108903;LOC109080931;LOC109076969;LOC109066386;LOC109104678;LOC109095023;LOC109103773;LOC109071244;LOC109065512;LOC109076137;LOC109087913;LOC109103799;LOC109057588;LOC109090177;LOC109104241;LOC109095639;LOC109056640;LOC109101880
5	map00910	Nitrogen metabolism	KEGG PATHWAY	5/968	52/48869	0.00363408106745	0.0231189412589	Metabolism	Energy metabolism	gene-LOC109056835|gene-LOC109074426|gene-LOC109080911|gene-LOC109112193|gene-LOC109112176	LOC109056835;LOC109074426;LOC109080911;LOC109112193;LOC109112176
24	map04150	mTOR signaling pathway	KEGG PATHWAY	24/968	659/48869	0.00357076237465	0.0232099554353	Environmental Information Processing	Signal transduction	gene-LOC109078178|gene-LOC109076137|gene-LOC109065512|gene-LOC109104209|gene-LOC109087913|gene-LOC109046265|gene-slc3a2|gene-LOC109055682|gene-LOC109090177|gene-LOC109095023|gene-LOC109100790|gene-LOC109071057|gene-LOC109075641|gene-LOC109068950|gene-ulk2|gene-LOC109064023|gene-LOC109085710|gene-LOC109080794|gene-LOC109049037|gene-LOC109049033|gene-LOC109100577|gene-LOC109107104|gene-LOC109109299…	LOC109078178;LOC109076137;LOC109065512;LOC109104209;LOC109087913;LOC109046265;slc3a2;LOC109055682;LOC109090177;LOC109095023;LOC109100790;LOC109071057;LOC109075641;LOC109068950;ulk2;LOC109064023;LOC109085710;LOC109080794;LOC109049037;LOC109049033;LOC109100577;LOC109107104;LOC109109299;LOC109077299
15	map05221	Acute myeloid leukemia	KEGG PATHWAY	15/968	348/48869	0.00441077590827	0.0269147346239	Human Diseases	Cancer: specific types	gene-LOC109069462|gene-LOC109091773|gene-LOC109090177|gene-LOC109102475|gene-LOC109095023|gene-LOC109076137|gene-LOC109065512|gene-LOC109069694|gene-LOC109104004|gene-LOC109082382|gene-LOC109093467|gene-LOC109087913|gene-zbtb16|gene-LOC109093469|gene-LOC109049576	LOC109069462;LOC109091773;LOC109090177;LOC109102475;LOC109095023;LOC109076137;LOC109065512;LOC109069694;LOC109104004;LOC109082382;LOC109093467;LOC109087913;zbtb16;LOC109093469;LOC109049576
21	map05133	Pertussis	KEGG PATHWAY	21/968	570/48869	0.00541461312331	0.0323793864774	Human Diseases	Infectious disease: bacterial	gene-LOC109068760|gene-LOC109074232|gene-LOC109080931|gene-LOC109064723|gene-LOC109052693|gene-LOC109082348|gene-LOC109104568|gene-LOC109052108|gene-LOC109063268|gene-LOC109072608|gene-LOC109104862|gene-LOC109053831|gene-LOC109103799|gene-LOC109063773|gene-LOC109051363|gene-LOC109059056|gene-LOC109053033|gene-LOC109099058|gene-LOC109061229|gene-LOC109057473|gene-LOC109052328	LOC109068760;LOC109074232;LOC109080931;LOC109064723;LOC109052693;LOC109082348;LOC109104568;LOC109052108;LOC109063268;LOC109072608;LOC109104862;LOC109053831;LOC109103799;LOC109063773;LOC109051363;LOC109059056;LOC109053033;LOC109099058;LOC109061229;LOC109057473;LOC109052328
6	map00591	Linoleic acid metabolism	KEGG PATHWAY	6/968	82/48869	0.00581879412976	0.0341141067607	Metabolism	Lipid metabolism	gene-LOC109066229|gene-LOC109097454|gene-LOC109044986|gene-LOC109081405|gene-LOC109088085|gene-LOC109081406	LOC109066229;LOC109097454;LOC109044986;LOC109081405;LOC109088085;LOC109081406
24	map04218	Cellular senescence	KEGG PATHWAY	24/968	690/48869	0.00621895774844	0.0357590070536	Cellular Processes	Cell growth and death	gene-LOC109074678|gene-LOC109076137|gene-LOC109065512|gene-LOC109087913|gene-LOC109071452|gene-LOC109048971|gene-LOC109051739|gene-LOC109111451|gene-LOC109090177|gene-LOC109095023|gene-LOC109082781|gene-LOC109104004|gene-LOC109058589|gene-LOC109091773|gene-LOC109060824|gene-LOC109053872|gene-LOC109075440|gene-LOC109103872|gene-LOC109063773|gene-LOC109055950|gene-LOC109071642|gene-LOC109051722|gen…	LOC109074678;LOC109076137;LOC109065512;LOC109087913;LOC109071452;LOC109048971;LOC109051739;LOC109111451;LOC109090177;LOC109095023;LOC109082781;LOC109104004;LOC109058589;LOC109091773;LOC109060824;LOC109053872;LOC109075440;LOC109103872;LOC109063773;LOC109055950;LOC109071642;LOC109051722;LOC109095246;LOC109083117
48	map04151	PI3K-Akt signaling pathway	KEGG PATHWAY	48/968	1662/48869	0.00654166100538	0.0362214192705	Environmental Information Processing	Signal transduction	gene-LOC109085123|gene-LOC109055318|gene-LOC109076137|gene-LOC109072464|gene-LOC109055950|gene-LOC109045268|gene-fgf19|gene-LOC109065512|gene-LOC109087913|gene-LOC109075495|gene-LOC109071452|gene-LOC109055259|gene-LOC109105904|gene-LOC109045483|gene-LOC109104004|gene-LOC109063057|gene-LOC109068660|gene-LOC109083635|gene-LOC109090177|gene-LOC109072463|gene-LOC109095023|gene-LOC109100790|gene-LOC10…	LOC109085123;LOC109055318;LOC109076137;LOC109072464;LOC109055950;LOC109045268;fgf19;LOC109065512;LOC109087913;LOC109075495;LOC109071452;LOC109055259;LOC109105904;LOC109045483;LOC109104004;LOC109063057;LOC109068660;LOC109083635;LOC109090177;LOC109072463;LOC109095023;LOC109100790;LOC109099198;LOC109063884;LOC109083469;LOC109075641;LOC109068950;LOC109064023;LOC109067875;LOC109050667;LOC109100069;LOC…
13	map05230	Central carbon metabolism in cancer	KEGG PATHWAY	13/968	295/48869	0.00645390428411	0.0364097619047	Human Diseases	Cancer: overview	gene-LOC109069462|gene-LOC109095023|gene-LOC109103773|gene-LOC109076137|gene-LOC109065512|gene-LOC109104004|gene-LOC109087913|gene-LOC109103829|gene-LOC109090177|gene-LOC109091773|gene-LOC109104241|gene-LOC109056640|gene-LOC109104573	LOC109069462;LOC109095023;LOC109103773;LOC109076137;LOC109065512;LOC109104004;LOC109087913;LOC109103829;LOC109090177;LOC109091773;LOC109104241;LOC109056640;LOC109104573
8	map00982	Drug metabolism - cytochrome P450	KEGG PATHWAY	8/968	141/48869	0.00726214639009	0.039479668557	Metabolism	Xenobiotics biodegradation and metabolism	gene-LOC109087090|gene-LOC109074222|gene-LOC109113830|gene-LOC109105791|gene-LOC109103891|gene-LOC109049142|gene-LOC109090485|gene-LOC109049744	LOC109087090;LOC109074222;LOC109113830;LOC109105791;LOC109103891;LOC109049142;LOC109090485;LOC109049744
10	map00983	Drug metabolism - other enzymes	KEGG PATHWAY	10/968	207/48869	0.00868036835139	0.0463469667333	Metabolism	Xenobiotics biodegradation and metabolism	gene-LOC109087090|gene-LOC109074222|gene-LOC109105791|gene-LOC109103891|gene-LOC109103438|gene-LOC109049142|gene-LOC109090485|gene-LOC109097006|gene-LOC109080593|gene-upp2	LOC109087090;LOC109074222;LOC109105791;LOC109103891;LOC109103438;LOC109049142;LOC109090485;LOC109097006;LOC109080593;upp2
9	map00590	Arachidonic acid metabolism	KEGG PATHWAY	9/968	178/48869	0.00941784018076	0.0494023546324	Metabolism	Lipid metabolism	gene-LOC109058952|gene-LOC109051975|gene-LOC109066229|gene-LOC109062555|gene-LOC109083424|gene-LOC109097454|gene-LOC109067529|gene-LOC109044986|gene-LOC109088085	LOC109058952;LOC109051975;LOC109066229;LOC109062555;LOC109083424;LOC109097454;LOC109067529;LOC109044986;LOC109088085
20	map04932	Non-alcoholic fatty liver disease	KEGG PATHWAY	20/968	567/48869	0.0102249091824	0.0527111697508	Human Diseases	Endocrine and metabolic disease	gene-LOC109093374|gene-LOC109073060|gene-LOC109105774|gene-LOC109066849|gene-LOC109109299|gene-LOC109076137|gene-LOC109090177|gene-LOC109064793|gene-LOC109063641|gene-LOC109095023|gene-LOC109069264|gene-LOC109065512|gene-LOC109067663|gene-LOC109093467|gene-LOC109087913|gene-ndufb6|gene-LOC109063773|gene-LOC109075641|gene-LOC109093469|gene-LOC109105904	LOC109093374;LOC109073060;LOC109105774;LOC109066849;LOC109109299;LOC109076137;LOC109090177;LOC109064793;LOC109063641;LOC109095023;LOC109069264;LOC109065512;LOC109067663;LOC109093467;LOC109087913;ndufb6;LOC109063773;LOC109075641;LOC109093469;LOC109105904
6	map01040	Biosynthesis of unsaturated fatty acids	KEGG PATHWAY	6/968	94/48869	0.0111034079109	0.0562698129724	Metabolism	Lipid metabolism	gene-LOC109049010|gene-LOC109083401|gene-LOC109048624|gene-elovl6|gene-LOC109063766|gene-LOC109079315	LOC109049010;LOC109083401;LOC109048624;elovl6;LOC109063766;LOC109079315
7	map00760	Nicotinate and nicotinamide metabolism	KEGG PATHWAY	7/968	124/48869	0.0119812437665	0.0597065314362	Metabolism	Metabolism of cofactors and vitamins	gene-LOC109069565|gene-LOC109077974|gene-LOC109073446|gene-LOC109047147|gene-LOC109066351|gene-LOC109055890|gene-nadk	LOC109069565;LOC109077974;LOC109073446;LOC109047147;LOC109066351;LOC109055890;nadk
17	map05145	Toxoplasmosis	KEGG PATHWAY	17/968	473/48869	0.0143797435662	0.0704843168246	Human Diseases	Infectious disease: parasitic	gene-LOC109055603|gene-LOC109059958|gene-LOC109056470|gene-LOC109111905|gene-LOC109054179|gene-LOC109097335|gene-LOC109074726|gene-LOC109057161|gene-LOC109069861|gene-LOC109084538|gene-LOC109103533|gene-LOC109063875|gene-LOC109094113|gene-LOC109092435|gene-LOC109055259|gene-LOC109113451|gene-LOC109060118	LOC109055603;LOC109059958;LOC109056470;LOC109111905;LOC109054179;LOC109097335;LOC109074726;LOC109057161;LOC109069861;LOC109084538;LOC109103533;LOC109063875;LOC109094113;LOC109092435;LOC109055259;LOC109113451;LOC109060118
8	map05204	Chemical carcinogenesis	KEGG PATHWAY	8/968	160/48869	0.0148196342015	0.0714688810687	Human Diseases	Cancer: overview	gene-LOC109087090|gene-LOC109074222|gene-LOC109105791|gene-LOC109103891|gene-LOC109049142|gene-LOC109090485|gene-LOC109081405|gene-LOC109081406	LOC109087090;LOC109074222;LOC109105791;LOC109103891;LOC109049142;LOC109090485;LOC109081405;LOC109081406
28	map05202	Transcriptional misregulation in cancer	KEGG PATHWAY	28/968	920/48869	0.0178762610936	0.0848413026508	Human Diseases	Cancer: overview	gene-LOC109106965|gene-LOC109074678|gene-LOC109059699|gene-LOC109068660|gene-LOC109095246|gene-LOC109069694|gene-LOC109104004|gene-LOC109091321|gene-LOC109095106|gene-LOC109083342|gene-LOC109082382|gene-LOC109094250|gene-LOC109075440|gene-LOC109058589|gene-LOC109103872|gene-LOC109053539|gene-LOC109091773|gene-LOC109093467|gene-LOC109063773|gene-LOC109098618|gene-LOC109093469|gene-LOC109071642|gen…	LOC109106965;LOC109074678;LOC109059699;LOC109068660;LOC109095246;LOC109069694;LOC109104004;LOC109091321;LOC109095106;LOC109083342;LOC109082382;LOC109094250;LOC109075440;LOC109058589;LOC109103872;LOC109053539;LOC109091773;LOC109093467;LOC109063773;LOC109098618;LOC109093469;LOC109071642;LOC109078945;LOC109069462;LOC109102475;LOC109045108;zbtb16;LOC109083117
5	map00630	Glyoxylate and dicarboxylate metabolism	KEGG PATHWAY	5/968	79/48869	0.0204328563552	0.0939911392339	Metabolism	Carbohydrate metabolism	gene-LOC109052553|gene-LOC109074426|gene-LOC109080911|gene-LOC109064890|gene-LOC109064899	LOC109052553;LOC109074426;LOC109080911;LOC109064890;LOC109064899
13	map05220	Chronic myeloid leukemia	KEGG PATHWAY	13/968	344/48869	0.0208342548393	0.0943854878328	Human Diseases	Cancer: specific types	gene-LOC109055603|gene-LOC109075440|gene-LOC109090177|gene-LOC109074726|gene-LOC109095023|gene-LOC109076137|gene-LOC109065512|gene-LOC109104004|gene-LOC109087913|gene-LOC109095246|gene-LOC109091773|gene-LOC109083117|gene-LOC109092435	LOC109055603;LOC109075440;LOC109090177;LOC109074726;LOC109095023;LOC109076137;LOC109065512;LOC109104004;LOC109087913;LOC109095246;LOC109091773;LOC109083117;LOC109092435
17	map04066	HIF-1 signaling pathway	KEGG PATHWAY	17/968	492/48869	0.0202233505422	0.0944809658143	Environmental Information Processing	Signal transduction	gene-LOC109104573|gene-LOC109105904|gene-LOC109100069|gene-LOC109090177|gene-LOC109048372|gene-LOC109103773|gene-LOC109076137|gene-LOC109065512|gene-LOC109100790|gene-LOC109087913|gene-LOC109074090|gene-LOC109048049|gene-LOC109104857|gene-LOC109100577|gene-LOC109104241|gene-LOC109056640|gene-LOC109095023	LOC109104573;LOC109105904;LOC109100069;LOC109090177;LOC109048372;LOC109103773;LOC109076137;LOC109065512;LOC109100790;LOC109087913;LOC109074090;LOC109048049;LOC109104857;LOC109100577;LOC109104241;LOC109056640;LOC109095023
14	map00564	Glycerophospholipid metabolism	KEGG PATHWAY	14/968	382/48869	0.0213630821795	0.0953367398756	Metabolism	Lipid metabolism	gene-LOC109108903|gene-LOC109076969|gene-LOC109107104|gene-LOC109073953|gene-LOC109071244|gene-LOC109066229|gene-lcat|gene-LOC109095639|gene-LOC109097454|gene-LOC109044986|gene-LOC109062182|gene-LOC109049982|gene-LOC109048698|gene-LOC109101880	LOC109108903;LOC109076969;LOC109107104;LOC109073953;LOC109071244;LOC109066229;lcat;LOC109095639;LOC109097454;LOC109044986;LOC109062182;LOC109049982;LOC109048698;LOC109101880
5	map00053	Ascorbate and aldarate metabolism	KEGG PATHWAY	5/968	83/48869	0.0247011464224	0.108612393828	Metabolism	Carbohydrate metabolism	gene-LOC109105791|gene-LOC109049142|gene-LOC109068127|gene-miox|gene-rgn	LOC109105791;LOC109049142;LOC109068127;miox;rgn
6	map00500	Starch and sucrose metabolism	KEGG PATHWAY	6/968	113/48869	0.0252537804496	0.109433048615	Metabolism	Carbohydrate metabolism	gene-LOC109072463|gene-LOC109072464|gene-LOC109077974|gene-LOC109087246|gene-LOC109087249|gene-LOC109104275	LOC109072463;LOC109072464;LOC109077974;LOC109087246;LOC109087249;LOC109104275
8	map04216	Ferroptosis	KEGG PATHWAY	8/968	180/48869	0.0276915572598	0.118282508867	Cellular Processes	Cell growth and death	gene-LOC109077299|gene-LOC109064940|gene-LOC109064941|gene-LOC109046265|gene-slc3a2|gene-LOC109066395|gene-LOC109101040|gene-LOC109048698	LOC109077299;LOC109064940;LOC109064941;LOC109046265;slc3a2;LOC109066395;LOC109101040;LOC109048698
12	map04918	Thyroid hormone synthesis	KEGG PATHWAY	12/968	323/48869	0.0287820659047	0.121208981768	Organismal Systems	Endocrine system	gene-LOC109080967|gene-LOC109074527|gene-LOC109060581|gene-LOC109076076|gene-LOC109113396|gene-LOC109063884|gene-LOC109075495|gene-pdia4|gene-LOC109052536|gene-LOC109102540|gene-LOC109053258|gene-LOC109045483	LOC109080967;LOC109074527;LOC109060581;LOC109076076;LOC109113396;LOC109063884;LOC109075495;pdia4;LOC109052536;LOC109102540;LOC109053258;LOC109045483
24	map04062	Chemokine signaling pathway	KEGG PATHWAY	24/968	796/48869	0.0294135978184	0.122148135385	Organismal Systems	Immune system	gene-LOC109055603|gene-LOC109079520|gene-LOC109079521|gene-LOC109079523|gene-LOC109070166|gene-LOC109065512|gene-LOC109112251|gene-LOC109066820|gene-LOC109071452|gene-LOC109055259|gene-LOC109076179|gene-LOC109090177|gene-LOC109095023|gene-LOC109096562|gene-LOC109048064|gene-LOC109092435|gene-LOC109066874|gene-LOC109076137|gene-LOC109063773|gene-LOC109055950|gene-LOC109074726|gene-LOC109087913|gen…	LOC109055603;LOC109079520;LOC109079521;LOC109079523;LOC109070166;LOC109065512;LOC109112251;LOC109066820;LOC109071452;LOC109055259;LOC109076179;LOC109090177;LOC109095023;LOC109096562;LOC109048064;LOC109092435;LOC109066874;LOC109076137;LOC109063773;LOC109055950;LOC109074726;LOC109087913;LOC109069861;vav3
18	map05162	Measles	KEGG PATHWAY	18/968	568/48869	0.036131889764	0.147992260814	Human Diseases	Infectious disease: viral	gene-LOC109055603|gene-LOC109080931|gene-LOC109089840|gene-LOC109091354|gene-LOC109054179|gene-LOC109097335|gene-LOC109090177|gene-LOC109074726|gene-LOC109095023|gene-LOC109076137|gene-LOC109065512|gene-LOC109087913|gene-LOC109103799|gene-LOC109084538|gene-LOC109094113|gene-LOC109092435|gene-LOC109103533|gene-LOC109057161	LOC109055603;LOC109080931;LOC109089840;LOC109091354;LOC109054179;LOC109097335;LOC109090177;LOC109074726;LOC109095023;LOC109076137;LOC109065512;LOC109087913;LOC109103799;LOC109084538;LOC109094113;LOC109092435;LOC109103533;LOC109057161
14	map05222	Small cell lung cancer	KEGG PATHWAY	14/968	418/48869	0.0408741196521	0.162951490347	Human Diseases	Cancer: specific types	gene-LOC109055603|gene-LOC109099198|gene-LOC109075440|gene-LOC109090177|gene-LOC109074726|gene-LOC109095023|gene-LOC109076137|gene-LOC109065512|gene-LOC109104004|gene-LOC109087913|gene-LOC109095246|gene-LOC109091773|gene-LOC109083117|gene-LOC109092435	LOC109055603;LOC109099198;LOC109075440;LOC109090177;LOC109074726;LOC109095023;LOC109076137;LOC109065512;LOC109104004;LOC109087913;LOC109095246;LOC109091773;LOC109083117;LOC109092435
5	map00062	Fatty acid elongation	KEGG PATHWAY	5/968	95/48869	0.0407708739184	0.16473636894	Metabolism	Lipid metabolism	gene-LOC109083401|gene-LOC109063766|gene-LOC109049010|gene-elovl6|gene-LOC109048624	LOC109083401;LOC109063766;LOC109049010;elovl6;LOC109048624
6	map00250	Alanine, aspartate and glutamate metabolism	KEGG PATHWAY	6/968	128/48869	0.0425093806551	0.16724085284	Metabolism	Amino acid metabolism	gene-LOC109074426|gene-LOC109112265|gene-LOC109071345|gene-LOC109064899|gene-LOC109080911|gene-LOC109064890	LOC109074426;LOC109112265;LOC109071345;LOC109064899;LOC109080911;LOC109064890
6	map00980	Metabolism of xenobiotics by cytochrome P450	KEGG PATHWAY	6/968	135/48869	0.0525957863529	0.204235585968	Metabolism	Xenobiotics biodegradation and metabolism	gene-LOC109087090|gene-LOC109074222|gene-LOC109105791|gene-LOC109103891|gene-LOC109049142|gene-LOC109090485	LOC109087090;LOC109074222;LOC109105791;LOC109103891;LOC109049142;LOC109090485
5	map04950	Maturity onset diabetes of the young	KEGG PATHWAY	5/968	104/48869	0.0561791510718	0.209969577131	Human Diseases	Endocrine and metabolic disease	gene-LOC109054127|gene-LOC109109184|gene-LOC109054122|gene-LOC109091321|gene-LOC109087170	LOC109054127;LOC109109184;LOC109054122;LOC109091321;LOC109087170
24	map05206	MicroRNAs in cancer	KEGG PATHWAY	24/968	852/48869	0.0559477201664	0.211751497845	Human Diseases	Cancer: overview	gene-LOC109105991|gene-LOC109045267|gene-LOC109047385|gene-LOC109078178|gene-LOC109076137|gene-LOC109065512|gene-LOC109087913|gene-LOC109057669|gene-LOC109101669|gene-LOC109056470|gene-LOC109090177|gene-LOC109095023|gene-LOC109104004|gene-LOC109068950|gene-LOC109091773|gene-LOC109085123|gene-LOC109093374|gene-LOC109061668|gene-LOC109075641|gene-LOC109113451|gene-LOC109109299|gene-LOC109047392|gen…	LOC109105991;LOC109045267;LOC109047385;LOC109078178;LOC109076137;LOC109065512;LOC109087913;LOC109057669;LOC109101669;LOC109056470;LOC109090177;LOC109095023;LOC109104004;LOC109068950;LOC109091773;LOC109085123;LOC109093374;LOC109061668;LOC109075641;LOC109113451;LOC109109299;LOC109047392;LOC109049576;LOC109049340
6	map04975	Fat digestion and absorption	KEGG PATHWAY	6/968	137/48869	0.0557227791299	0.213603986665	Organismal Systems	Digestive system	gene-LOC109103226|gene-LOC109074514|gene-LOC109108977|gene-LOC109097454|gene-LOC109057789|gene-LOC109057787	LOC109103226;LOC109074514;LOC109108977;LOC109097454;LOC109057789;LOC109057787
13	map05210	Colorectal cancer	KEGG PATHWAY	13/968	404/48869	0.0612041046889	0.215294438847	Human Diseases	Cancer: specific types	gene-LOC109080931|gene-LOC109075440|gene-LOC109090177|gene-LOC109095023|gene-LOC109076137|gene-LOC109065512|gene-LOC109104004|gene-LOC109087913|gene-LOC109103799|gene-LOC109095246|gene-LOC109091773|gene-LOC109083117|gene-LOC109052384	LOC109080931;LOC109075440;LOC109090177;LOC109095023;LOC109076137;LOC109065512;LOC109104004;LOC109087913;LOC109103799;LOC109095246;LOC109091773;LOC109083117;LOC109052384
10	map05223	Non-small cell lung cancer	KEGG PATHWAY	10/968	286/48869	0.0603290117987	0.217329813588	Human Diseases	Cancer: specific types	gene-LOC109090177|gene-LOC109075440|gene-LOC109095246|gene-LOC109095023|gene-LOC109076137|gene-LOC109065512|gene-LOC109087913|gene-LOC109055950|gene-LOC109071452|gene-LOC109083117	LOC109090177;LOC109075440;LOC109095246;LOC109095023;LOC109076137;LOC109065512;LOC109087913;LOC109055950;LOC109071452;LOC109083117
14	map05235	PD-L1 expression and PD-1 checkpoint pathway in cancer	KEGG PATHWAY	14/968	444/48869	0.0611904853498	0.217808989519	Human Diseases	Cancer: overview	gene-LOC109055603|gene-LOC109080931|gene-LOC109095023|gene-LOC109074726|gene-LOC109103773|gene-LOC109076137|gene-LOC109065512|gene-LOC109087913|gene-LOC109103799|gene-LOC109090177|gene-LOC109104241|gene-LOC109092435|gene-LOC109056640|gene-LOC109104573	LOC109055603;LOC109080931;LOC109095023;LOC109074726;LOC109103773;LOC109076137;LOC109065512;LOC109087913;LOC109103799;LOC109090177;LOC109104241;LOC109092435;LOC109056640;LOC109104573
18	map04630	JAK-STAT signaling pathway	KEGG PATHWAY	18/968	606/48869	0.0600165819799	0.218840951366	Environmental Information Processing	Signal transduction	gene-LOC109105991|gene-LOC109046061|gene-LOC109073060|gene-LOC109083469|gene-LOC109056470|gene-LOC109100069|gene-LOC109045268|gene-LOC109049576|gene-LOC109095023|gene-LOC109076137|gene-LOC109065512|gene-LOC109104004|gene-LOC109069264|gene-LOC109087913|gene-LOC109105904|gene-LOC109090177|gene-LOC109091773|gene-LOC109113451	LOC109105991;LOC109046061;LOC109073060;LOC109083469;LOC109056470;LOC109100069;LOC109045268;LOC109049576;LOC109095023;LOC109076137;LOC109065512;LOC109104004;LOC109069264;LOC109087913;LOC109105904;LOC109090177;LOC109091773;LOC109113451
5	map00260	Glycine, serine and threonine metabolism	KEGG PATHWAY	5/968	106/48869	0.060000429937	0.221483068533	Metabolism	Amino acid metabolism	gene-LOC109094679|gene-LOC109070558|gene-gatm|gene-LOC109064890|gene-LOC109064899	LOC109094679;LOC109070558;gatm;LOC109064890;LOC109064899
18	map04935	Growth hormone synthesis, secretion and action	KEGG PATHWAY	18/968	613/48869	0.0653860321953	0.224717512947	Organismal Systems	Endocrine system	gene-LOC109093374|gene-LOC109046061|gene-LOC109073060|gene-LOC109056470|gene-LOC109109299|gene-LOC109090177|gene-LOC109095023|gene-LOC109076137|gene-LOC109065512|gene-LOC109060789|gene-LOC109069264|gene-LOC109087913|gene-LOC109103799|gene-LOC109083469|gene-LOC109075641|gene-LOC109080931|gene-LOC109113451|gene-LOC109045483	LOC109093374;LOC109046061;LOC109073060;LOC109056470;LOC109109299;LOC109090177;LOC109095023;LOC109076137;LOC109065512;LOC109060789;LOC109069264;LOC109087913;LOC109103799;LOC109083469;LOC109075641;LOC109080931;LOC109113451;LOC109045483
9	map01524	Platinum drug resistance	KEGG PATHWAY	9/968	252/48869	0.0650958691093	0.226321684461	Human Diseases	Drug resistance: antineoplastic	gene-LOC109087090|gene-LOC109074222|gene-LOC109090177|gene-LOC109103891|gene-LOC109095023|gene-LOC109076137|gene-LOC109065512|gene-LOC109087913|gene-LOC109090485	LOC109087090;LOC109074222;LOC109090177;LOC109103891;LOC109095023;LOC109076137;LOC109065512;LOC109087913;LOC109090485
9	map03320	PPAR signaling pathway	KEGG PATHWAY	9/968	255/48869	0.0689792162038	0.234372564147	Organismal Systems	Endocrine system	gene-LOC109050962|gene-LOC109094965|gene-LOC109074514|gene-LOC109063083|gene-LOC109058467|gene-LOC109090024|gene-LOC109056383|gene-LOC109079315|gene-LOC109067663	LOC109050962;LOC109094965;LOC109074514;LOC109063083;LOC109058467;LOC109090024;LOC109056383;LOC109079315;LOC109067663
11	map05211	Renal cell carcinoma	KEGG PATHWAY	11/968	336/48869	0.0731632309548	0.243064511728	Human Diseases	Cancer: specific types	gene-LOC109095023|gene-LOC109048372|gene-LOC109090177|gene-LOC109103773|gene-LOC109076137|gene-LOC109065512|gene-LOC109087913|gene-LOC109048049|gene-LOC109104241|gene-LOC109056640|gene-LOC109104573	LOC109095023;LOC109048372;LOC109090177;LOC109103773;LOC109076137;LOC109065512;LOC109087913;LOC109048049;LOC109104241;LOC109056640;LOC109104573
3	map00670	One carbon pool by folate	KEGG PATHWAY	3/968	49/48869	0.0730278364366	0.245340708928	Metabolism	Metabolism of cofactors and vitamins	gene-LOC109093262|gene-LOC109109948|gene-LOC109106415	LOC109093262;LOC109109948;LOC109106415
15	map04659	Th17 cell differentiation	KEGG PATHWAY	15/968	506/48869	0.0814853662526	0.261979833436	Organismal Systems	Immune system	gene-LOC109055603|gene-LOC109080931|gene-LOC109074726|gene-LOC109055318|gene-LOC109076910|gene-LOC109091701|gene-LOC109103773|gene-LOC109060118|gene-LOC109053681|gene-LOC109103799|gene-LOC109056640|gene-LOC109104241|gene-LOC109092435|gene-LOC109105904|gene-LOC109104573	LOC109055603;LOC109080931;LOC109074726;LOC109055318;LOC109076910;LOC109091701;LOC109103773;LOC109060118;LOC109053681;LOC109103799;LOC109056640;LOC109104241;LOC109092435;LOC109105904;LOC109104573
24	map05164	Influenza A	KEGG PATHWAY	24/968	889/48869	0.0809034620868	0.262936251782	Human Diseases	Infectious disease: viral	gene-LOC109055603|gene-LOC109076137|gene-LOC109065512|gene-LOC109087913|gene-LOC109063836|gene-LOC109076179|gene-LOC109073060|gene-LOC109090177|gene-LOC109095023|gene-LOC109066055|gene-LOC109103827|gene-dnajc3|gene-LOC109052075|gene-LOC109092435|gene-LOC109091932|gene-LOC109054282|gene-LOC109069264|gene-LOC109054223|gene-LOC109049154|gene-LOC109097783|gene-LOC109060118|gene-LOC109074726|gene-LOC1…	LOC109055603;LOC109076137;LOC109065512;LOC109087913;LOC109063836;LOC109076179;LOC109073060;LOC109090177;LOC109095023;LOC109066055;LOC109103827;dnajc3;LOC109052075;LOC109092435;LOC109091932;LOC109054282;LOC109069264;LOC109054223;LOC109049154;LOC109097783;LOC109060118;LOC109074726;LOC109105273;LOC109063773
4	map00592	alpha-Linolenic acid metabolism	KEGG PATHWAY	4/968	82/48869	0.0800828481901	0.263129358339	Metabolism	Lipid metabolism	gene-LOC109044986|gene-LOC109097454|gene-LOC109066229|gene-LOC109079315	LOC109044986;LOC109097454;LOC109066229;LOC109079315
13	map04540	Gap junction	KEGG PATHWAY	13/968	428/48869	0.0865520527376	0.275309189027	Cellular Processes	Cellular community - eukaryotes	gene-LOC109055720|gene-LOC109101654|gene-LOC109061242|gene-LOC109095101|gene-LOC109061764|gene-LOC109095102|gene-LOC109053234|gene-LOC109063786|gene-LOC109052507|gene-LOC109066109|gene-LOC109049213|gene-LOC109062349|gene-LOC109063789	LOC109055720;LOC109101654;LOC109061242;LOC109095101;LOC109061764;LOC109095102;LOC109053234;LOC109063786;LOC109052507;LOC109066109;LOC109049213;LOC109062349;LOC109063789
10	map05218	Melanoma	KEGG PATHWAY	10/968	308/48869	0.0882840737156	0.277862505694	Human Diseases	Cancer: specific types	gene-LOC109075440|gene-LOC109050667|gene-LOC109095246|gene-LOC109095023|gene-fgf19|gene-LOC109065512|gene-LOC109076137|gene-LOC109087913|gene-LOC109090177|gene-LOC109083117	LOC109075440;LOC109050667;LOC109095246;LOC109095023;fgf19;LOC109065512;LOC109076137;LOC109087913;LOC109090177;LOC109083117
3	map00900	Terpenoid backbone biosynthesis	KEGG PATHWAY	3/968	56/48869	0.0995232615928	0.309973491836	Metabolism	Metabolism of terpenoids and polyketides	gene-LOC109056452|gene-nus1|gene-LOC109065449	LOC109056452;nus1;LOC109065449
7	map04962	Vasopressin-regulated water reabsorption	KEGG PATHWAY	7/968	199/48869	0.102183936178	0.314979349662	Organismal Systems	Excretory system	gene-LOC109092725|gene-LOC109106208|gene-LOC109104005|gene-LOC109086961|gene-LOC109058320|gene-LOC109086930|gene-LOC109045483	LOC109092725;LOC109106208;LOC109104005;LOC109086961;LOC109058320;LOC109086930;LOC109045483
6	map00830	Retinol metabolism	KEGG PATHWAY	6/968	163/48869	0.106302228994	0.321054206758	Metabolism	Metabolism of cofactors and vitamins	gene-LOC109105791|gene-LOC109110982|gene-LOC109049142|gene-LOC109081405|gene-LOC109081406|gene-LOC109072076	LOC109105791;LOC109110982;LOC109049142;LOC109081405;LOC109081406;LOC109072076
2	map00740	Riboflavin metabolism	KEGG PATHWAY	2/968	28/48869	0.105711174686	0.322526951337	Metabolism	Metabolism of cofactors and vitamins	gene-LOC109093348|gene-LOC109077974	LOC109093348;LOC109077974
17	map05224	Breast cancer	KEGG PATHWAY	17/968	620/48869	0.113638694187	0.336415540216	Human Diseases	Cancer: specific types	gene-LOC109080931|gene-LOC109075440|gene-LOC109050667|gene-LOC109090177|gene-LOC109095023|gene-fgf19|gene-LOC109065512|gene-LOC109076137|gene-LOC109104004|gene-LOC109087913|gene-LOC109103799|gene-LOC109095246|gene-LOC109091773|gene-LOC109049037|gene-LOC109083117|gene-LOC109049033|gene-LOC109052384	LOC109080931;LOC109075440;LOC109050667;LOC109090177;LOC109095023;fgf19;LOC109065512;LOC109076137;LOC109104004;LOC109087913;LOC109103799;LOC109095246;LOC109091773;LOC109049037;LOC109083117;LOC109049033;LOC109052384
55	map05200	Pathways in cancer	KEGG PATHWAY	55/968	2353/48869	0.117279678307	0.337179075132	Human Diseases	Cancer: overview	gene-LOC109055603|gene-LOC109074678|gene-LOC109055318|gene-LOC109074222|gene-LOC109076137|gene-LOC109095023|gene-LOC109045268|gene-fgf19|gene-LOC109065512|gene-LOC109087913|gene-LOC109075495|gene-LOC109048049|gene-LOC109105904|gene-LOC109087090|gene-LOC109080931|gene-LOC109071642|gene-LOC109048372|gene-LOC109090177|gene-LOC109103773|gene-LOC109096562|gene-LOC109069694|gene-LOC109104004|gene-LOC10…	LOC109055603;LOC109074678;LOC109055318;LOC109074222;LOC109076137;LOC109095023;LOC109045268;fgf19;LOC109065512;LOC109087913;LOC109075495;LOC109048049;LOC109105904;LOC109087090;LOC109080931;LOC109071642;LOC109048372;LOC109090177;LOC109103773;LOC109096562;LOC109069694;LOC109104004;LOC109099198;LOC109063884;LOC109056640;LOC109058589;LOC109082382;LOC109104241;LOC109092435;LOC109104573;LOC109075440;LOC…
10	map04923	Regulation of lipolysis in adipocytes	KEGG PATHWAY	10/968	324/48869	0.112808178435	0.337296453522	Organismal Systems	Endocrine system	gene-LOC109093374|gene-LOC109101435|gene-LOC109109299|gene-LOC109090177|gene-LOC109095023|gene-LOC109076137|gene-LOC109065512|gene-LOC109087913|gene-LOC109075641|gene-LOC109065140	LOC109093374;LOC109101435;LOC109109299;LOC109090177;LOC109095023;LOC109076137;LOC109065512;LOC109087913;LOC109075641;LOC109065140
6	map05216	Thyroid cancer	KEGG PATHWAY	6/968	170/48869	0.122967209984	0.340436998012	Human Diseases	Cancer: specific types	gene-LOC109075440|gene-LOC109095246|gene-LOC109104004|gene-LOC109091773|gene-LOC109083117|gene-LOC109052384	LOC109075440;LOC109095246;LOC109104004;LOC109091773;LOC109083117;LOC109052384
4	map00052	Galactose metabolism	KEGG PATHWAY	4/968	94/48869	0.11676303716	0.342275961871	Metabolism	Carbohydrate metabolism	gene-LOC109087249|gene-LOC109072463|gene-LOC109072464|gene-LOC109087246	LOC109087249;LOC109072463;LOC109072464;LOC109087246
4	map00040	Pentose and glucuronate interconversions	KEGG PATHWAY	4/968	94/48869	0.11676303716	0.342275961871	Metabolism	Carbohydrate metabolism	gene-LOC109105791|gene-LOC109049142|gene-LOC109093106|gene-xylb	LOC109105791;LOC109049142;LOC109093106;xylb
10	map04976	Bile secretion	KEGG PATHWAY	10/968	330/48869	0.122903255519	0.343439938319	Organismal Systems	Digestive system	gene-LOC109059958|gene-LOC109060581|gene-LOC109111905|gene-LOC109056452|gene-LOC109061820|gene-LOC109056383|gene-LOC109063875|gene-LOC109061821|gene-LOC109055626|gene-LOC109046220	LOC109059958;LOC109060581;LOC109111905;LOC109056452;LOC109061820;LOC109056383;LOC109063875;LOC109061821;LOC109055626;LOC109046220
12	map03040	Spliceosome	KEGG PATHWAY	12/968	413/48869	0.122306918902	0.344997818414	Genetic Information Processing	Transcription	gene-LOC109057161|gene-LOC109051681|gene-LOC109054179|gene-LOC109097335|gene-LOC109058906|gene-LOC109054815|gene-snrnp27|gene-LOC109084538|gene-LOC109057851|gene-LOC109094113|gene-LOC109103533|gene-LOC109076854	LOC109057161;LOC109051681;LOC109054179;LOC109097335;LOC109058906;LOC109054815;snrnp27;LOC109084538;LOC109057851;LOC109094113;LOC109103533;LOC109076854
18	map05160	Hepatitis C	KEGG PATHWAY	18/968	670/48869	0.121315375797	0.345459974889	Human Diseases	Infectious disease: viral	gene-LOC109055603|gene-LOC109073060|gene-LOC109059958|gene-LOC109111905|gene-LOC109090177|gene-LOC109074726|gene-LOC109095023|gene-LOC109076137|gene-LOC109065512|gene-LOC109067663|gene-LOC109104004|gene-LOC109063875|gene-LOC109069264|gene-LOC109087913|gene-LOC109091773|gene-LOC109052384|gene-LOC109092435|gene-LOC109076179	LOC109055603;LOC109073060;LOC109059958;LOC109111905;LOC109090177;LOC109074726;LOC109095023;LOC109076137;LOC109065512;LOC109067663;LOC109104004;LOC109063875;LOC109069264;LOC109087913;LOC109091773;LOC109052384;LOC109092435;LOC109076179
2	map00440	Phosphonate and phosphinate metabolism	KEGG PATHWAY	2/968	32/48869	0.131873101811	0.358455067649	Metabolism	Metabolism of other amino acids	gene-LOC109062182|gene-LOC109101880	LOC109062182;LOC109101880
7	map04622	RIG-I-like receptor signaling pathway	KEGG PATHWAY	7/968	214/48869	0.134512062063	0.359099165687	Organismal Systems	Immune system	gene-LOC109055603|gene-LOC109074726|gene-LOC109058654|gene-LOC109058651|gene-LOC109063773|gene-LOC109092435|gene-LOC109076179	LOC109055603;LOC109074726;LOC109058654;LOC109058651;LOC109063773;LOC109092435;LOC109076179
18	map05225	Hepatocellular carcinoma	KEGG PATHWAY	18/968	680/48869	0.133411209591	0.359368933945	Human Diseases	Cancer: specific types	gene-LOC109075440|gene-LOC109087090|gene-LOC109074222|gene-LOC109090177|gene-LOC109103891|gene-LOC109095023|gene-LOC109076137|gene-LOC109065512|gene-LOC109104004|gene-LOC109095246|gene-LOC109087913|gene-LOC109112001|gene-LOC109090485|gene-LOC109091773|gene-LOC109049037|gene-LOC109083117|gene-LOC109049033|gene-LOC109052384	LOC109075440;LOC109087090;LOC109074222;LOC109090177;LOC109103891;LOC109095023;LOC109076137;LOC109065512;LOC109104004;LOC109095246;LOC109087913;LOC109112001;LOC109090485;LOC109091773;LOC109049037;LOC109083117;LOC109049033;LOC109052384
26	map05166	Human T-cell leukemia virus 1 infection	KEGG PATHWAY	26/968	1035/48869	0.131253592754	0.360044259023	Human Diseases	Infectious disease: viral	gene-LOC109055603|gene-LOC109076137|gene-LOC109065512|gene-LOC109087913|gene-LOC109104857|gene-LOC109045483|gene-LOC109080931|gene-LOC109090177|gene-LOC109095023|gene-LOC109082781|gene-LOC109104004|gene-LOC109052075|gene-LOC109102540|gene-LOC109092435|gene-LOC109091932|gene-LOC109051739|gene-LOC109091773|gene-LOC109103799|gene-LOC109054223|gene-LOC109053033|gene-LOC109060118|gene-LOC109074726|gen…	LOC109055603;LOC109076137;LOC109065512;LOC109087913;LOC109104857;LOC109045483;LOC109080931;LOC109090177;LOC109095023;LOC109082781;LOC109104004;LOC109052075;LOC109102540;LOC109092435;LOC109091932;LOC109051739;LOC109091773;LOC109103799;LOC109054223;LOC109053033;LOC109060118;LOC109074726;LOC109051722;LOC109047426;LOC109066558;LOC109105273
7	map00561	Glycerolipid metabolism	KEGG PATHWAY	7/968	215/48869	0.136828853551	0.362051568246	Metabolism	Lipid metabolism	gene-LOC109076969|gene-LOC109107104|gene-LOC109071244|gene-LOC109095639|gene-LOC109086639|gene-LOC109065140|gene-lipc	LOC109076969;LOC109107104;LOC109071244;LOC109095639;LOC109086639;LOC109065140;lipc
11	map04061	Viral protein interaction with cytokine and cytokine receptor	KEGG PATHWAY	11/968	385/48869	0.145833637422	0.382493487625	Environmental Information Processing	Signaling molecules and interaction	gene-LOC109079520|gene-LOC109079521|gene-LOC109079523|gene-LOC109070166|gene-LOC109096562|gene-LOC109112251|gene-LOC109063773|gene-LOC109049154|gene-LOC109104857|gene-LOC109105904|gene-LOC109076179	LOC109079520;LOC109079521;LOC109079523;LOC109070166;LOC109096562;LOC109112251;LOC109063773;LOC109049154;LOC109104857;LOC109105904;LOC109076179
6	map00565	Ether lipid metabolism	KEGG PATHWAY	6/968	181/48869	0.151543685998	0.394013583596	Metabolism	Lipid metabolism	gene-LOC109062182|gene-LOC109066229|gene-LOC109072728|gene-LOC109097454|gene-LOC109044986|gene-LOC109073811	LOC109062182;LOC109066229;LOC109072728;LOC109097454;LOC109044986;LOC109073811
4	map00620	Pyruvate metabolism	KEGG PATHWAY	4/968	105/48869	0.155634582064	0.401161552045	Metabolism	Carbohydrate metabolism	gene-LOC109081381|gene-LOC109063083|gene-LOC109061174|gene-LOC109069896	LOC109081381;LOC109063083;LOC109061174;LOC109069896
13	map04662	B cell receptor signaling pathway	KEGG PATHWAY	13/968	481/48869	0.162752893063	0.41239927988	Organismal Systems	Immune system	gene-LOC109055603|gene-LOC109080931|gene-LOC109068660|gene-vav3|gene-LOC109090177|gene-LOC109074726|gene-LOC109095023|gene-LOC109076137|gene-LOC109065512|gene-LOC109087913|gene-LOC109103799|gene-LOC109098618|gene-LOC109092435	LOC109055603;LOC109080931;LOC109068660;vav3;LOC109090177;LOC109074726;LOC109095023;LOC109076137;LOC109065512;LOC109087913;LOC109103799;LOC109098618;LOC109092435
12	map04070	Phosphatidylinositol signaling system	KEGG PATHWAY	12/968	437/48869	0.161909736608	0.413769326888	Environmental Information Processing	Signal transduction	gene-LOC109110224|gene-ip6k2|gene-LOC109076969|gene-LOC109090177|gene-LOC109095023|gene-LOC109071244|gene-LOC109065512|gene-LOC109076137|gene-LOC109087913|gene-LOC109108996|gene-LOC109091102|gene-LOC109095639	LOC109110224;ip6k2;LOC109076969;LOC109090177;LOC109095023;LOC109071244;LOC109065512;LOC109076137;LOC109087913;LOC109108996;LOC109091102;LOC109095639
31	map05010	Alzheimer disease	KEGG PATHWAY	31/968	1299/48869	0.167029924646	0.419680230833	Human Diseases	Neurodegenerative disease	gene-LOC109066849|gene-LOC109064793|gene-LOC109076137|gene-LOC109065512|gene-LOC109104209|gene-LOC109055720|gene-LOC109087913|gene-LOC109057316|gene-LOC109048971|gene-LOC109105774|gene-LOC109095101|gene-LOC109090177|gene-LOC109095023|gene-LOC109062062|gene-LOC109063786|gene-LOC109095102|gene-LOC109049213|gene-LOC109075641|gene-ulk2|gene-LOC109063789|gene-LOC109093374|gene-LOC109085710|gene-LOC109…	LOC109066849;LOC109064793;LOC109076137;LOC109065512;LOC109104209;LOC109055720;LOC109087913;LOC109057316;LOC109048971;LOC109105774;LOC109095101;LOC109090177;LOC109095023;LOC109062062;LOC109063786;LOC109095102;LOC109049213;LOC109075641;ulk2;LOC109063789;LOC109093374;LOC109085710;LOC109052507;LOC109049037;LOC109049033;LOC109052384;LOC109101654;LOC109109299;LOC109066109;ndufb6;LOC109062349
12	map05323	Rheumatoid arthritis	KEGG PATHWAY	12/968	443/48869	0.172720916559	0.430362950426	Human Diseases	Immune disease	gene-LOC109080931|gene-LOC109068660|gene-LOC109056407|gene-LOC109079520|gene-LOC109079521|gene-LOC109079523|gene-LOC109112251|gene-LOC109103799|gene-LOC109063773|gene-LOC109098618|gene-LOC109053033|gene-LOC109060118	LOC109080931;LOC109068660;LOC109056407;LOC109079520;LOC109079521;LOC109079523;LOC109112251;LOC109103799;LOC109063773;LOC109098618;LOC109053033;LOC109060118
3	map00220	Arginine biosynthesis	KEGG PATHWAY	3/968	73/48869	0.17623397653	0.435487264317	Metabolism	Amino acid metabolism	gene-LOC109074426|gene-LOC109080911|gene-LOC109071345	LOC109074426;LOC109080911;LOC109071345
4	map04964	Proximal tubule bicarbonate reclamation	KEGG PATHWAY	4/968	112/48869	0.182552264489	0.443765260831	Organismal Systems	Excretory system	gene-LOC109046220|gene-LOC109063083|gene-LOC109060581|gene-LOC109092469	LOC109046220;LOC109063083;LOC109060581;LOC109092469
17	map05161	Hepatitis B	KEGG PATHWAY	17/968	670/48869	0.181073029473	0.443777342725	Human Diseases	Infectious disease: viral	gene-LOC109055603|gene-LOC109080931|gene-LOC109058654|gene-LOC109055269|gene-LOC109090177|gene-LOC109074726|gene-LOC109095023|gene-LOC109076137|gene-LOC109065512|gene-LOC109058651|gene-LOC109104004|gene-LOC109087913|gene-LOC109103799|gene-LOC109063773|gene-LOC109091773|gene-LOC109092435|gene-LOC109045483	LOC109055603;LOC109080931;LOC109058654;LOC109055269;LOC109090177;LOC109074726;LOC109095023;LOC109076137;LOC109065512;LOC109058651;LOC109104004;LOC109087913;LOC109103799;LOC109063773;LOC109091773;LOC109092435;LOC109045483
21	map05169	Epstein-Barr virus infection	KEGG PATHWAY	21/968	865/48869	0.200018957737	0.482303777124	Human Diseases	Infectious disease: viral	gene-LOC109076688|gene-LOC109055603|gene-LOC109075440|gene-LOC109091354|gene-LOC109076137|gene-LOC109090177|gene-LOC109074726|gene-LOC109095023|gene-LOC109104004|gene-LOC109065512|gene-LOC109082781|gene-LOC109068660|gene-LOC109095246|gene-LOC109087913|gene-LOC109070914|gene-LOC109098618|gene-LOC109091773|gene-LOC109060118|gene-LOC109083117|gene-LOC109092435|gene-LOC109076179	LOC109076688;LOC109055603;LOC109075440;LOC109091354;LOC109076137;LOC109090177;LOC109074726;LOC109095023;LOC109104004;LOC109065512;LOC109082781;LOC109068660;LOC109095246;LOC109087913;LOC109070914;LOC109098618;LOC109091773;LOC109060118;LOC109083117;LOC109092435;LOC109076179
6	map05110	Vibrio cholerae infection	KEGG PATHWAY	6/968	201/48869	0.210039288759	0.502413978711	Human Diseases	Infectious disease: bacterial	gene-LOC109057394|gene-LOC109113104|gene-sec61a1|gene-pdia4|gene-LOC109061112|gene-LOC109112844	LOC109057394;LOC109113104;sec61a1;pdia4;LOC109061112;LOC109112844
13	map04666	Fc gamma R-mediated phagocytosis	KEGG PATHWAY	13/968	510/48869	0.215393609355	0.503146009353	Organismal Systems	Immune system	gene-LOC109066229|gene-LOC109066874|gene-LOC109068660|gene-LOC109090177|gene-vav3|gene-LOC109095023|gene-LOC109076137|gene-LOC109065512|gene-LOC109087913|gene-LOC109066820|gene-LOC109098618|gene-LOC109048064|gene-LOC109065707	LOC109066229;LOC109066874;LOC109068660;LOC109090177;vav3;LOC109095023;LOC109076137;LOC109065512;LOC109087913;LOC109066820;LOC109098618;LOC109048064;LOC109065707
5	map04623	Cytosolic DNA-sensing pathway	KEGG PATHWAY	5/968	160/48869	0.212209162797	0.503575711717	Organismal Systems	Immune system	gene-LOC109055603|gene-LOC109065403|gene-LOC109074726|gene-LOC109092435|gene-LOC109076179	LOC109055603;LOC109065403;LOC109074726;LOC109092435;LOC109076179
5	map00240	Pyrimidine metabolism	KEGG PATHWAY	5/968	160/48869	0.212209162797	0.503575711717	Metabolism	Nucleotide metabolism	gene-LOC109097006|gene-LOC109087342|gene-upp2|gene-LOC109077974|gene-LOC109055890	LOC109097006;LOC109087342;upp2;LOC109077974;LOC109055890
13	map04064	NF-kappa B signaling pathway	KEGG PATHWAY	13/968	512/48869	0.219271770628	0.508234569131	Environmental Information Processing	Signal transduction	gene-LOC109055603|gene-LOC109075440|gene-LOC109091354|gene-LOC109072416|gene-LOC109095246|gene-LOC109074726|gene-LOC109063773|gene-LOC109047804|gene-LOC109098618|gene-LOC109104857|gene-LOC109083117|gene-LOC109092435|gene-LOC109068660	LOC109055603;LOC109075440;LOC109091354;LOC109072416;LOC109095246;LOC109074726;LOC109063773;LOC109047804;LOC109098618;LOC109104857;LOC109083117;LOC109092435;LOC109068660
3	map00640	Propanoate metabolism	KEGG PATHWAY	3/968	84/48869	0.232295407529	0.51070828567	Metabolism	Carbohydrate metabolism	gene-LOC109108228|gene-LOC109081381|gene-LOC109069896	LOC109108228;LOC109081381;LOC109069896
7	map03018	RNA degradation	KEGG PATHWAY	7/968	251/48869	0.23180510493	0.513405380548	Genetic Information Processing	Folding, sorting and degradation	gene-LOC109066807|gene-LOC109052624|gene-LOC109066809|gene-LOC109066808|gene-LOC109047177|gene-LOC109068514|gene-LOC109066810	LOC109066807;LOC109052624;LOC109066809;LOC109066808;LOC109047177;LOC109068514;LOC109066810
31	map05131	Shigellosis	KEGG PATHWAY	31/968	1353/48869	0.227774270689	0.515943234363	Human Diseases	Infectious disease: bacterial	gene-LOC109106965|gene-LOC109055603|gene-LOC109074678|gene-LOC109076137|gene-LOC109065512|gene-LOC109087913|gene-LOC109051363|gene-LOC109059056|gene-LOC109048971|gene-LOC109071452|gene-LOC109090177|gene-LOC109095023|gene-LOC109057473|gene-LOC109058589|gene-LOC109094250|gene-LOC109053872|gene-LOC109074232|gene-LOC109103872|gene-LOC109053539|gene-LOC109063773|gene-LOC109055950|gene-LOC109099058|gen…	LOC109106965;LOC109055603;LOC109074678;LOC109076137;LOC109065512;LOC109087913;LOC109051363;LOC109059056;LOC109048971;LOC109071452;LOC109090177;LOC109095023;LOC109057473;LOC109058589;LOC109094250;LOC109053872;LOC109074232;LOC109103872;LOC109053539;LOC109063773;LOC109055950;LOC109099058;LOC109071642;LOC109092435;LOC109074726;LOC109072608;LOC109052328;LOC109052108;LOC109064723;LOC109112298;LOC109044…
4	map01523	Antifolate resistance	KEGG PATHWAY	4/968	124/48869	0.231784039276	0.517189759279	Human Diseases	Drug resistance: antineoplastic	gene-LOC109045267|gene-LOC109093262|gene-LOC109109948|gene-LOC109049340	LOC109045267;LOC109093262;LOC109109948;LOC109049340
5	map04624	Toll and Imd signaling pathway	KEGG PATHWAY	5/968	165/48869	0.230087327203	0.517263991231	Organismal Systems	Immune system	gene-LOC109052457|gene-LOC109055603|gene-LOC109074726|gene-LOC109092435|gene-LOC109078945	LOC109052457;LOC109055603;LOC109074726;LOC109092435;LOC109078945
26	map05168	Herpes simplex virus 1 infection	KEGG PATHWAY	26/968	1117/48869	0.227014554939	0.518147724631	Human Diseases	Infectious disease: viral	gene-LOC109055603|gene-LOC109063268|gene-LOC109058906|gene-LOC109065512|gene-LOC109087913|gene-LOC109051363|gene-LOC109059056|gene-LOC109073060|gene-LOC109082348|gene-LOC109090177|gene-LOC109095023|gene-LOC109082781|gene-LOC109057473|gene-LOC109092435|gene-LOC109074232|gene-LOC109076137|gene-LOC109069264|gene-LOC109070914|gene-LOC109099058|gene-LOC109060118|gene-LOC109076854|gene-LOC109074726|gen…	LOC109055603;LOC109063268;LOC109058906;LOC109065512;LOC109087913;LOC109051363;LOC109059056;LOC109073060;LOC109082348;LOC109090177;LOC109095023;LOC109082781;LOC109057473;LOC109092435;LOC109074232;LOC109076137;LOC109069264;LOC109070914;LOC109099058;LOC109060118;LOC109076854;LOC109074726;LOC109072608;LOC109052328;LOC109052108;LOC109064723
19	map05152	Tuberculosis	KEGG PATHWAY	19/968	790/48869	0.225724783758	0.519167002643	Human Diseases	Infectious disease: bacterial	gene-LOC109074232|gene-LOC109068660|gene-LOC109052108|gene-LOC109066810|gene-LOC109051363|gene-LOC109072608|gene-LOC109066809|gene-LOC109066808|gene-LOC109083342|gene-LOC109052328|gene-LOC109095106|gene-LOC109098618|gene-LOC109059056|gene-LOC109053033|gene-LOC109099058|gene-LOC109064723|gene-LOC109066807|gene-LOC109057473|gene-LOC109060118	LOC109074232;LOC109068660;LOC109052108;LOC109066810;LOC109051363;LOC109072608;LOC109066809;LOC109066808;LOC109083342;LOC109052328;LOC109095106;LOC109098618;LOC109059056;LOC109053033;LOC109099058;LOC109064723;LOC109066807;LOC109057473;LOC109060118
8	map04137	Mitophagy - animal	KEGG PATHWAY	8/968	300/48869	0.246221269197	0.537373426935	Cellular Processes	Transport and catabolism	gene-LOC109103773|gene-LOC109080237|gene-LOC109055950|gene-LOC109071452|gene-LOC109104241|gene-LOC109053872|gene-LOC109056640|gene-LOC109104573	LOC109103773;LOC109080237;LOC109055950;LOC109071452;LOC109104241;LOC109053872;LOC109056640;LOC109104573
2	map00100	Steroid biosynthesis	KEGG PATHWAY	2/968	49/48869	0.253294599976	0.540964895664	Metabolism	Lipid metabolism	gene-LOC109061668|gene-LOC109057669	LOC109061668;LOC109057669
5	map00480	Glutathione metabolism	KEGG PATHWAY	5/968	171/48869	0.252081734497	0.542247759818	Metabolism	Metabolism of other amino acids	gene-LOC109103891|gene-LOC109072154|gene-LOC109087090|gene-LOC109074222|gene-LOC109090485	LOC109103891;LOC109072154;LOC109087090;LOC109074222;LOC109090485
15	map05226	Gastric cancer	KEGG PATHWAY	15/968	620/48869	0.251280163758	0.544440354809	Human Diseases	Cancer: specific types	gene-LOC109075440|gene-LOC109050667|gene-LOC109090177|gene-LOC109095023|gene-fgf19|gene-LOC109065512|gene-LOC109076137|gene-LOC109104004|gene-LOC109087913|gene-LOC109095246|gene-LOC109091773|gene-LOC109049037|gene-LOC109083117|gene-LOC109049033|gene-LOC109052384	LOC109075440;LOC109050667;LOC109090177;LOC109095023;fgf19;LOC109065512;LOC109076137;LOC109104004;LOC109087913;LOC109095246;LOC109091773;LOC109049037;LOC109083117;LOC109049033;LOC109052384
10	map01521	EGFR tyrosine kinase inhibitor resistance	KEGG PATHWAY	10/968	396/48869	0.262214850294	0.556044257007	Human Diseases	Drug resistance: antineoplastic	gene-LOC109100577|gene-LOC109090177|gene-LOC109095023|gene-LOC109076137|gene-LOC109065512|gene-LOC109100790|gene-LOC109087913|gene-LOC109055950|gene-LOC109071452|gene-LOC109105904	LOC109100577;LOC109090177;LOC109095023;LOC109076137;LOC109065512;LOC109100790;LOC109087913;LOC109055950;LOC109071452;LOC109105904
5	map00510	N-Glycan biosynthesis	KEGG PATHWAY	5/968	176/48869	0.270791866728	0.570188508111	Metabolism	Glycan biosynthesis and metabolism	gene-LOC109047987|gene-LOC109076645|gene-alg3|gene-alg1|gene-LOC109047982	LOC109047987;LOC109076645;alg3;alg1;LOC109047982
5	map00010	Glycolysis / Gluconeogenesis	KEGG PATHWAY	5/968	180/48869	0.285967485405	0.597932014938	Metabolism	Carbohydrate metabolism	gene-LOC109087249|gene-LOC109072463|gene-LOC109072464|gene-LOC109087246|gene-LOC109063083	LOC109087249;LOC109072463;LOC109072464;LOC109087246;LOC109063083
12	map04660	T cell receptor signaling pathway	KEGG PATHWAY	12/968	500/48869	0.290464740146	0.598958326233	Organismal Systems	Immune system	gene-LOC109055603|gene-LOC109080931|gene-LOC109090177|gene-LOC109074726|gene-LOC109095023|gene-LOC109076137|gene-LOC109065512|gene-LOC109087913|gene-LOC109103799|gene-vav3|gene-LOC109092435|gene-LOC109099537	LOC109055603;LOC109080931;LOC109090177;LOC109074726;LOC109095023;LOC109076137;LOC109065512;LOC109087913;LOC109103799;vav3;LOC109092435;LOC109099537
13	map04722	Neurotrophin signaling pathway	KEGG PATHWAY	13/968	546/48869	0.289242477959	0.600579867428	Organismal Systems	Nervous system	gene-LOC109055603|gene-LOC109109299|gene-LOC109090177|gene-LOC109055950|gene-LOC109074726|gene-LOC109095023|gene-LOC109076137|gene-LOC109065512|gene-LOC109087913|gene-LOC109058320|gene-LOC109075641|gene-LOC109071452|gene-LOC109092435	LOC109055603;LOC109109299;LOC109090177;LOC109055950;LOC109074726;LOC109095023;LOC109076137;LOC109065512;LOC109087913;LOC109058320;LOC109075641;LOC109071452;LOC109092435
9	map04914	Progesterone-mediated oocyte maturation	KEGG PATHWAY	9/968	365/48869	0.299897039888	0.614172704975	Organismal Systems	Endocrine system	gene-LOC109055318|gene-LOC109076910|gene-LOC109090177|gene-LOC109095023|gene-LOC109076137|gene-LOC109065512|gene-LOC109053681|gene-LOC109087913|gene-LOC109065381	LOC109055318;LOC109076910;LOC109090177;LOC109095023;LOC109076137;LOC109065512;LOC109053681;LOC109087913;LOC109065381
14	map04670	Leukocyte transendothelial migration	KEGG PATHWAY	14/968	609/48869	0.323495491827	0.657994231676	Organismal Systems	Immune system	gene-LOC109063057|gene-LOC109076137|gene-LOC109090177|gene-LOC109095023|gene-LOC109096562|gene-LOC109065512|gene-LOC109070166|gene-LOC109087913|gene-LOC109066874|gene-LOC109047804|gene-vav3|gene-LOC109053033|gene-LOC109105509|gene-LOC109052384	LOC109063057;LOC109076137;LOC109090177;LOC109095023;LOC109096562;LOC109065512;LOC109070166;LOC109087913;LOC109066874;LOC109047804;vav3;LOC109053033;LOC109105509;LOC109052384
11	map04650	Natural killer cell mediated cytotoxicity	KEGG PATHWAY	11/968	469/48869	0.327589018681	0.661818355307	Organismal Systems	Immune system	gene-LOC109068660|gene-LOC109090177|gene-vav3|gene-LOC109095023|gene-LOC109076137|gene-LOC109065512|gene-LOC109087913|gene-LOC109049154|gene-LOC109098618|gene-LOC109053033|gene-LOC109060361	LOC109068660;LOC109090177;vav3;LOC109095023;LOC109076137;LOC109065512;LOC109087913;LOC109049154;LOC109098618;LOC109053033;LOC109060361
24	map05205	Proteoglycans in cancer	KEGG PATHWAY	24/968	1092/48869	0.330538137305	0.66329465137	Human Diseases	Cancer: overview	gene-LOC109052457|gene-LOC109095023|gene-LOC109047385|gene-LOC109076137|gene-LOC109065512|gene-LOC109087913|gene-LOC109101669|gene-LOC109090177|gene-LOC109103773|gene-LOC109104004|gene-LOC109099198|gene-LOC109056640|gene-LOC109091773|gene-LOC109104241|gene-LOC109104573|gene-LOC109055269|gene-LOC109105509|gene-LOC109080794|gene-LOC109049037|gene-LOC109049033|gene-LOC109052384|gene-LOC109047392|gen…	LOC109052457;LOC109095023;LOC109047385;LOC109076137;LOC109065512;LOC109087913;LOC109101669;LOC109090177;LOC109103773;LOC109104004;LOC109099198;LOC109056640;LOC109091773;LOC109104241;LOC109104573;LOC109055269;LOC109105509;LOC109080794;LOC109049037;LOC109049033;LOC109052384;LOC109047392;LOC109108756;vav3
14	map04933	AGE-RAGE signaling pathway in diabetic complications	KEGG PATHWAY	14/968	620/48869	0.347146059454	0.691977811846	Human Diseases	Endocrine and metabolic disease	gene-LOC109074678|gene-LOC109058589|gene-LOC109103872|gene-LOC109095023|gene-LOC109049576|gene-LOC109087913|gene-LOC109076137|gene-LOC109065512|gene-LOC109105509|gene-LOC109099198|gene-LOC109063773|gene-LOC109047804|gene-LOC109090177|gene-LOC109071642	LOC109074678;LOC109058589;LOC109103872;LOC109095023;LOC109049576;LOC109087913;LOC109076137;LOC109065512;LOC109105509;LOC109099198;LOC109063773;LOC109047804;LOC109090177;LOC109071642
27	map05132	Salmonella infection	KEGG PATHWAY	27/968	1251/48869	0.351691096144	0.696394951968	Human Diseases	Infectious disease: bacterial	gene-LOC109055603|gene-LOC109068456|gene-LOC109055318|gene-LOC109045285|gene-LOC109075495|gene-LOC109088492|gene-LOC109080931|gene-LOC109106208|gene-LOC109104004|gene-LOC109104005|gene-LOC109086961|gene-LOC109063884|gene-LOC109091773|gene-LOC109104575|gene-LOC109092435|gene-LOC109088455|gene-LOC109092725|gene-LOC109103799|gene-LOC109063773|gene-LOC109049154|gene-LOC109052384|gene-LOC109076910|gen…	LOC109055603;LOC109068456;LOC109055318;LOC109045285;LOC109075495;LOC109088492;LOC109080931;LOC109106208;LOC109104004;LOC109104005;LOC109086961;LOC109063884;LOC109091773;LOC109104575;LOC109092435;LOC109088455;LOC109092725;LOC109103799;LOC109063773;LOC109049154;LOC109052384;LOC109076910;LOC109074726;LOC109086930;LOC109053681;LOC109055570;LOC109044888
3	map03410	Base excision repair	KEGG PATHWAY	3/968	108/48869	0.361365821393	0.710844609187	Genetic Information Processing	Replication and repair	gene-neil1|gene-LOC109080411|gene-LOC109108561	neil1;LOC109080411;LOC109108561
3	map00380	Tryptophan metabolism	KEGG PATHWAY	3/968	113/48869	0.388240192488	0.721017500334	Metabolism	Amino acid metabolism	gene-LOC109094640|gene-LOC109051970|gene-LOC109108087	LOC109094640;LOC109051970;LOC109108087
12	map05146	Amoebiasis	KEGG PATHWAY	12/968	543/48869	0.391129408894	0.721899341107	Human Diseases	Infectious disease: parasitic	gene-LOC109099198|gene-LOC109068660|gene-LOC109090177|gene-LOC109095023|gene-LOC109076137|gene-LOC109065512|gene-LOC109079942|gene-LOC109087913|gene-LOC109063773|gene-LOC109098618|gene-LOC109053033|gene-c8b	LOC109099198;LOC109068660;LOC109090177;LOC109095023;LOC109076137;LOC109065512;LOC109079942;LOC109087913;LOC109063773;LOC109098618;LOC109053033;c8b
13	map04550	Signaling pathways regulating pluripotency of stem cells	KEGG PATHWAY	13/968	590/48869	0.387661623885	0.724442659635	Cellular Processes	Cellular community - eukaryotes	gene-LOC109069563|gene-LOC109090177|gene-LOC109095023|gene-LOC109076137|gene-LOC109065512|gene-LOC109104004|gene-LOC109087913|gene-LOC109091773|gene-LOC109049037|gene-LOC109113233|gene-LOC109102876|gene-LOC109049033|gene-LOC109052384	LOC109069563;LOC109090177;LOC109095023;LOC109076137;LOC109065512;LOC109104004;LOC109087913;LOC109091773;LOC109049037;LOC109113233;LOC109102876;LOC109049033;LOC109052384
4	map00513	Various types of N-glycan biosynthesis	KEGG PATHWAY	4/968	159/48869	0.386593514857	0.726990320391	Metabolism	Glycan biosynthesis and metabolism	gene-LOC109047987|gene-LOC109047982|gene-alg3|gene-alg1	LOC109047987;LOC109047982;alg3;alg1
21	map05016	Huntington disease	KEGG PATHWAY	21/968	974/48869	0.377090240898	0.727419238893	Human Diseases	Neurodegenerative disease	gene-LOC109101654|gene-LOC109082684|gene-LOC109105774|gene-LOC109066849|gene-LOC109095101|gene-LOC109085710|gene-LOC109064793|gene-LOC109094954|gene-LOC109052507|gene-LOC109104209|gene-LOC109055720|gene-LOC109063786|gene-LOC109095102|gene-LOC109066109|gene-ndufb6|gene-LOC109049213|gene-LOC109062349|gene-LOC109100869|gene-ulk2|gene-LOC109063789|gene-LOC109045483	LOC109101654;LOC109082684;LOC109105774;LOC109066849;LOC109095101;LOC109085710;LOC109064793;LOC109094954;LOC109052507;LOC109104209;LOC109055720;LOC109063786;LOC109095102;LOC109066109;ndufb6;LOC109049213;LOC109062349;LOC109100869;ulk2;LOC109063789;LOC109045483
6	map05217	Basal cell carcinoma	KEGG PATHWAY	6/968	252/48869	0.382536874911	0.728525640754	Human Diseases	Cancer: specific types	gene-LOC109075440|gene-LOC109095246|gene-LOC109049037|gene-LOC109083117|gene-LOC109049033|gene-LOC109052384	LOC109075440;LOC109095246;LOC109049037;LOC109083117;LOC109049033;LOC109052384
8	map04664	Fc epsilon RI signaling pathway	KEGG PATHWAY	8/968	348/48869	0.385143999161	0.728848454109	Organismal Systems	Immune system	gene-LOC109068660|gene-LOC109090177|gene-vav3|gene-LOC109095023|gene-LOC109076137|gene-LOC109065512|gene-LOC109087913|gene-LOC109098618	LOC109068660;LOC109090177;vav3;LOC109095023;LOC109076137;LOC109065512;LOC109087913;LOC109098618
2	map00790	Folate biosynthesis	KEGG PATHWAY	2/968	69/48869	0.397998142311	0.730070211969	Metabolism	Metabolism of cofactors and vitamins	gene-LOC109109948|gene-gch1	LOC109109948;gch1
12	map05017	Spinocerebellar ataxia	KEGG PATHWAY	12/968	537/48869	0.37678571439	0.731551484433	Human Diseases	Neurodegenerative disease	gene-LOC109050172|gene-LOC109085710|gene-LOC109091701|gene-LOC109095023|gene-LOC109076137|gene-LOC109065512|gene-LOC109104209|gene-LOC109087913|gene-nop56|gene-LOC109090177|gene-LOC109062062|gene-ulk2	LOC109050172;LOC109085710;LOC109091701;LOC109095023;LOC109076137;LOC109065512;LOC109104209;LOC109087913;nop56;LOC109090177;LOC109062062;ulk2
8	map05214	Glioma	KEGG PATHWAY	8/968	347/48869	0.382155452091	0.732464616508	Human Diseases	Cancer: specific types	gene-LOC109075440|gene-LOC109090177|gene-LOC109095023|gene-LOC109076137|gene-LOC109065512|gene-LOC109087913|gene-LOC109095246|gene-LOC109083117	LOC109075440;LOC109090177;LOC109095023;LOC109076137;LOC109065512;LOC109087913;LOC109095246;LOC109083117
22	map05163	Human cytomegalovirus infection	KEGG PATHWAY	22/968	1022/48869	0.375679962332	0.734171952531	Human Diseases	Infectious disease: viral	gene-LOC109055603|gene-LOC109079520|gene-LOC109079521|gene-LOC109079523|gene-LOC109070166|gene-LOC109065512|gene-LOC109112251|gene-LOC109105904|gene-LOC109045483|gene-LOC109090177|gene-LOC109095023|gene-LOC109096562|gene-LOC109082781|gene-LOC109104004|gene-LOC109091773|gene-LOC109092435|gene-LOC109076137|gene-LOC109063773|gene-LOC109070914|gene-LOC109052384|gene-LOC109074726|gene-LOC109087913	LOC109055603;LOC109079520;LOC109079521;LOC109079523;LOC109070166;LOC109065512;LOC109112251;LOC109105904;LOC109045483;LOC109090177;LOC109095023;LOC109096562;LOC109082781;LOC109104004;LOC109091773;LOC109092435;LOC109076137;LOC109063773;LOC109070914;LOC109052384;LOC109074726;LOC109087913
6	map04146	Peroxisome	KEGG PATHWAY	6/968	259/48869	0.407163090818	0.742327830211	Cellular Processes	Transport and catabolism	gene-LOC109050962|gene-LOC109094965|gene-LOC109052553|gene-LOC109058467|gene-LOC109064899|gene-LOC109064890	LOC109050962;LOC109094965;LOC109052553;LOC109058467;LOC109064899;LOC109064890
2	map00061	Fatty acid biosynthesis	KEGG PATHWAY	2/968	71/48869	0.41186136202	0.74634271057	Metabolism	Lipid metabolism	gene-LOC109081381|gene-LOC109069896	LOC109081381;LOC109069896
4	map05219	Bladder cancer	KEGG PATHWAY	4/968	166/48869	0.417775528774	0.752499295804	Human Diseases	Cancer: specific types	gene-LOC109104004|gene-LOC109091773|gene-LOC109063773|gene-LOC109105509	LOC109104004;LOC109091773;LOC109063773;LOC109105509
3	map04136	Autophagy - other	KEGG PATHWAY	3/968	123/48869	0.441038542607	0.775708966115	Cellular Processes	Transport and catabolism	gene-LOC109085710|gene-ulk2|gene-LOC109104209	LOC109085710;ulk2;LOC109104209
5	map03008	Ribosome biogenesis in eukaryotes	KEGG PATHWAY	5/968	218/48869	0.433810314485	0.776702299587	Genetic Information Processing	Translation	gene-LOC109052075|gene-LOC109105273|gene-nop56|gene-LOC109054223|gene-LOC109091932	LOC109052075;LOC109105273;nop56;LOC109054223;LOC109091932
4	map00514	Other types of O-glycan biosynthesis	KEGG PATHWAY	4/968	172/48869	0.444207175833	0.776713132012	Metabolism	Glycan biosynthesis and metabolism	gene-LOC109072606|gene-LOC109072607|gene-LOC109091645|gene-LOC109048207	LOC109072606;LOC109072607;LOC109091645;LOC109048207
1	map00130	Ubiquinone and other terpenoid-quinone biosynthesis	KEGG PATHWAY	1/968	29/48869	0.440307143171	0.77900494561	Metabolism	Metabolism of cofactors and vitamins	gene-LOC109051702	LOC109051702
8	map05212	Pancreatic cancer	KEGG PATHWAY	8/968	366/48869	0.438942100278	0.78121242847	Human Diseases	Cancer: specific types	gene-LOC109075440|gene-LOC109090177|gene-LOC109095023|gene-LOC109076137|gene-LOC109065512|gene-LOC109087913|gene-LOC109095246|gene-LOC109083117	LOC109075440;LOC109090177;LOC109095023;LOC109076137;LOC109065512;LOC109087913;LOC109095246;LOC109083117
18	map04060	Cytokine-cytokine receptor interaction	KEGG PATHWAY	18/968	874/48869	0.466565657208	0.811064718053	Environmental Information Processing	Signaling molecules and interaction	gene-LOC109046061|gene-LOC109072416|gene-LOC109098649|gene-LOC109100069|gene-LOC109079520|gene-LOC109079521|gene-LOC109079523|gene-LOC109045268|gene-LOC109070166|gene-LOC109096562|gene-LOC109056364|gene-LOC109112251|gene-LOC109063773|gene-LOC109049154|gene-LOC109083469|gene-LOC109104857|gene-LOC109105904|gene-LOC109076179	LOC109046061;LOC109072416;LOC109098649;LOC109100069;LOC109079520;LOC109079521;LOC109079523;LOC109045268;LOC109070166;LOC109096562;LOC109056364;LOC109112251;LOC109063773;LOC109049154;LOC109083469;LOC109104857;LOC109105904;LOC109076179
7	map04672	Intestinal immune network for IgA production	KEGG PATHWAY	7/968	338/48869	0.505391110973	0.868459437821	Organismal Systems	Immune system	gene-LOC109068660|gene-LOC109063057|gene-LOC109070166|gene-LOC109096562|gene-LOC109098618|gene-LOC109104857|gene-LOC109060118	LOC109068660;LOC109063057;LOC109070166;LOC109096562;LOC109098618;LOC109104857;LOC109060118
6	map04370	VEGF signaling pathway	KEGG PATHWAY	6/968	287/48869	0.503966009165	0.871016397342	Environmental Information Processing	Signal transduction	gene-LOC109090177|gene-LOC109095023|gene-LOC109076137|gene-LOC109065512|gene-LOC109079942|gene-LOC109087913	LOC109090177;LOC109095023;LOC109076137;LOC109065512;LOC109079942;LOC109087913
2	map00030	Pentose phosphate pathway	KEGG PATHWAY	2/968	87/48869	0.516376691078	0.882266460756	Metabolism	Carbohydrate metabolism	gene-LOC109068127|gene-rgn	LOC109068127;rgn
2	map04614	Renin-angiotensin system	KEGG PATHWAY	2/968	88/48869	0.522491639464	0.887642046589	Organismal Systems	Endocrine system	gene-LOC109090436|gene-LOC109090312	LOC109090436;LOC109090312
26	map05130	Pathogenic Escherichia coli infection	KEGG PATHWAY	26/968	1313/48869	0.528556493517	0.887856132368	Human Diseases	Infectious disease: bacterial	gene-LOC109055603|gene-LOC109045285|gene-LOC109055720|gene-LOC109066820|gene-LOC109048064|gene-LOC109080931|gene-LOC109068660|gene-LOC109063786|gene-LOC109095101|gene-LOC109095102|gene-LOC109049213|gene-LOC109104575|gene-LOC109092435|gene-LOC109063789|gene-LOC109052507|gene-LOC109103799|gene-LOC109063773|gene-LOC109049154|gene-LOC109098618|gene-LOC109101654|gene-LOC109053165|gene-LOC109074726|gen…	LOC109055603;LOC109045285;LOC109055720;LOC109066820;LOC109048064;LOC109080931;LOC109068660;LOC109063786;LOC109095101;LOC109095102;LOC109049213;LOC109104575;LOC109092435;LOC109063789;LOC109052507;LOC109103799;LOC109063773;LOC109049154;LOC109098618;LOC109101654;LOC109053165;LOC109074726;LOC109066109;LOC109062349;LOC109055570;LOC109044888
1	map00430	Taurine and hypotaurine metabolism	KEGG PATHWAY	1/968	38/48869	0.532591571369	0.88963620022	Metabolism	Metabolism of other amino acids	gene-csad	csad
11	map03013	RNA transport	KEGG PATHWAY	11/968	549/48869	0.526707594186	0.889748986789	Genetic Information Processing	Translation	gene-LOC109100577|gene-gemin5|gene-LOC109100790|gene-LOC109057979|gene-LOC109080794|gene-LOC109054223|gene-LOC109102219|gene-LOC109052075|gene-nup133|gene-LOC109105273|gene-LOC109091932	LOC109100577;gemin5;LOC109100790;LOC109057979;LOC109080794;LOC109054223;LOC109102219;LOC109052075;nup133;LOC109105273;LOC109091932
1	map00730	Thiamine metabolism	KEGG PATHWAY	1/968	39/48869	0.541857229688	0.900085064871	Metabolism	Metabolism of cofactors and vitamins	gene-LOC109046487	LOC109046487
3	map05340	Primary immunodeficiency	KEGG PATHWAY	3/968	146/48869	0.554554623447	0.916087471882	Human Diseases	Immune disease	gene-LOC109045268|gene-LOC109068660|gene-LOC109098618	LOC109045268;LOC109068660;LOC109098618
12	map04926	Relaxin signaling pathway	KEGG PATHWAY	12/968	617/48869	0.565732324559	0.929417390347	Organismal Systems	Endocrine system	gene-LOC109055603|gene-LOC109080931|gene-LOC109090177|gene-LOC109074726|gene-LOC109095023|gene-LOC109076137|gene-LOC109065512|gene-LOC109105509|gene-LOC109087913|gene-LOC109103799|gene-LOC109092435|gene-LOC109045483	LOC109055603;LOC109080931;LOC109090177;LOC109074726;LOC109095023;LOC109076137;LOC109065512;LOC109105509;LOC109087913;LOC109103799;LOC109092435;LOC109045483
1	map00340	Histidine metabolism	KEGG PATHWAY	1/968	43/48869	0.577120890817	0.937821447578	Metabolism	Amino acid metabolism	gene-hal	hal
4	map05143	African trypanosomiasis	KEGG PATHWAY	4/968	204/48869	0.576900424931	0.942585940187	Human Diseases	Infectious disease: parasitic	gene-LOC109074514|gene-LOC109068660|gene-LOC109047804|gene-LOC109098618	LOC109074514;LOC109068660;LOC109047804;LOC109098618
1	map00450	Selenocompound metabolism	KEGG PATHWAY	1/968	44/48869	0.585504681778	0.946302161361	Metabolism	Metabolism of other amino acids	gene-LOC109088212	LOC109088212
5	map00310	Lysine degradation	KEGG PATHWAY	5/968	266/48869	0.608036143569	0.972207523674	Metabolism	Amino acid metabolism	gene-LOC109054340|gene-LOC109072606|gene-LOC109072607|gene-LOC109102488|gene-LOC109048207	LOC109054340;LOC109072606;LOC109072607;LOC109102488;LOC109048207
6	map00190	Oxidative phosphorylation	KEGG PATHWAY	6/968	319/48869	0.606721402085	0.975320963567	Metabolism	Energy metabolism	gene-LOC109105774|gene-LOC109066849|gene-LOC109064793|gene-LOC109100813|gene-ndufb6|gene-LOC109096780	LOC109105774;LOC109066849;LOC109064793;LOC109100813;ndufb6;LOC109096780
7	map05100	Bacterial invasion of epithelial cells	KEGG PATHWAY	7/968	379/48869	0.625695681409	0.984647414429	Human Diseases	Infectious disease: bacterial	gene-LOC109095023|gene-LOC109087913|gene-LOC109076137|gene-LOC109065512|gene-LOC109099198|gene-LOC109090177|gene-LOC109052384	LOC109095023;LOC109087913;LOC109076137;LOC109065512;LOC109099198;LOC109090177;LOC109052384
10	map04928	Parathyroid hormone synthesis, secretion and action	KEGG PATHWAY	10/968	536/48869	0.619441813697	0.98517607604	Organismal Systems	Endocrine system	gene-LOC109061668|gene-LOC109053165|gene-LOC109108812|gene-LOC109059699|gene-LOC109080931|gene-LOC109090421|gene-LOC109103799|gene-LOC109057669|gene-LOC109050667|gene-LOC109045483	LOC109061668;LOC109053165;LOC109108812;LOC109059699;LOC109080931;LOC109090421;LOC109103799;LOC109057669;LOC109050667;LOC109045483
9	map04640	Hematopoietic cell lineage	KEGG PATHWAY	9/968	485/48869	0.624146996993	0.987407153973	Organismal Systems	Immune system	gene-LOC109069462|gene-LOC109068660|gene-LOC109100069|gene-LOC109063057|gene-LOC109045268|gene-LOC109098618|gene-LOC109045389|gene-LOC109105904|gene-LOC109060118	LOC109069462;LOC109068660;LOC109100069;LOC109063057;LOC109045268;LOC109098618;LOC109045389;LOC109105904;LOC109060118
1	map04726	Serotonergic synapse	KEGG PATHWAY	1/968	507/48869	0.99996271413	0.99996271413	Organismal Systems	Nervous system	gene-LOC109088085	LOC109088085
9	map04361	Axon regeneration	KEGG PATHWAY	9/968	492/48869	0.640923849648	1	Organismal Systems	Development and regeneration	gene-LOC109076969|gene-LOC109103773|gene-LOC109071244|gene-LOC109095639|gene-LOC109055950|gene-LOC109071452|gene-LOC109104241|gene-LOC109056640|gene-LOC109104573	LOC109076969;LOC109103773;LOC109071244;LOC109095639;LOC109055950;LOC109071452;LOC109104241;LOC109056640;LOC109104573
2	map00860	Porphyrin and chlorophyll metabolism	KEGG PATHWAY	2/968	110/48869	0.643485092107	1	Metabolism	Metabolism of cofactors and vitamins	gene-LOC109105791|gene-LOC109049142	LOC109105791;LOC109049142
15	map04072	Phospholipase D signaling pathway	KEGG PATHWAY	15/968	822/48869	0.66203386243	1	Environmental Information Processing	Signal transduction	gene-LOC109095639|gene-LOC109076969|gene-LOC109068660|gene-LOC109076137|gene-LOC109090177|gene-LOC109095023|gene-LOC109071244|gene-LOC109065512|gene-LOC109055259|gene-LOC109087913|gene-LOC109069861|gene-LOC109063773|gene-LOC109098618|gene-LOC109104575|gene-LOC109055570	LOC109095639;LOC109076969;LOC109068660;LOC109076137;LOC109090177;LOC109095023;LOC109071244;LOC109065512;LOC109055259;LOC109087913;LOC109069861;LOC109063773;LOC109098618;LOC109104575;LOC109055570
6	map04013	MAPK signaling pathway - fly	KEGG PATHWAY	6/968	339/48869	0.664604496036	1	Environmental Information Processing	Signal transduction	gene-LOC109108812|gene-LOC109095031|gene-LOC109054223|gene-LOC109052075|gene-LOC109091932|gene-LOC109105273	LOC109108812;LOC109095031;LOC109054223;LOC109052075;LOC109091932;LOC109105273
1	map00770	Pantothenate and CoA biosynthesis	KEGG PATHWAY	1/968	55/48869	0.667459046374	1	Metabolism	Metabolism of cofactors and vitamins	gene-LOC109077974	LOC109077974
4	map04913	Ovarian steroidogenesis	KEGG PATHWAY	4/968	231/48869	0.673512004424	1	Organismal Systems	Endocrine system	gene-LOC109063875|gene-LOC109088085|gene-LOC109059958|gene-LOC109111905	LOC109063875;LOC109088085;LOC109059958;LOC109111905
1	map00120	Primary bile acid biosynthesis	KEGG PATHWAY	1/968	56/48869	0.674053458721	1	Metabolism	Lipid metabolism	gene-LOC109056383	LOC109056383
7	map04012	ErbB signaling pathway	KEGG PATHWAY	7/968	399/48869	0.67804454931	1	Environmental Information Processing	Signal transduction	gene-LOC109090177|gene-LOC109095023|gene-LOC109076137|gene-LOC109065512|gene-LOC109104004|gene-LOC109087913|gene-LOC109091773	LOC109090177;LOC109095023;LOC109076137;LOC109065512;LOC109104004;LOC109087913;LOC109091773
20	map04144	Endocytosis	KEGG PATHWAY	20/968	1107/48869	0.693293001739	1	Cellular Processes	Transport and catabolism	gene-LOC109059958|gene-LOC109057161|gene-LOC109111905|gene-LOC109054179|gene-LOC109097335|gene-LOC109070149|gene-LOC109113461|gene-LOC109096562|gene-arfgap1|gene-LOC109070166|gene-LOC109082781|gene-LOC109084538|gene-LOC109104575|gene-LOC109063875|gene-LOC109053752|gene-LOC109086807|gene-LOC109094113|gene-LOC109055570|gene-LOC109103533|gene-LOC109100869	LOC109059958;LOC109057161;LOC109111905;LOC109054179;LOC109097335;LOC109070149;LOC109113461;LOC109096562;arfgap1;LOC109070166;LOC109082781;LOC109084538;LOC109104575;LOC109063875;LOC109053752;LOC109086807;LOC109094113;LOC109055570;LOC109103533;LOC109100869
8	map01522	Endocrine resistance	KEGG PATHWAY	8/968	464/48869	0.701613942196	1	Human Diseases	Drug resistance: antineoplastic	gene-LOC109080931|gene-LOC109090177|gene-LOC109095023|gene-LOC109076137|gene-LOC109065512|gene-LOC109105509|gene-LOC109087913|gene-LOC109103799	LOC109080931;LOC109090177;LOC109095023;LOC109076137;LOC109065512;LOC109105509;LOC109087913;LOC109103799
9	map04120	Ubiquitin mediated proteolysis	KEGG PATHWAY	9/968	522/48869	0.707883706636	1	Genetic Information Processing	Folding, sorting and degradation	gene-LOC109073060|gene-LOC109056470|gene-LOC109109631|gene-herc4|gene-LOC109069264|gene-LOC109091809|gene-LOC109078815|gene-LOC109074339|gene-LOC109113451	LOC109073060;LOC109056470;LOC109109631;herc4;LOC109069264;LOC109091809;LOC109078815;LOC109074339;LOC109113451
1	map00511	Other glycan degradation	KEGG PATHWAY	1/968	62/48869	0.710965269108	1	Metabolism	Glycan biosynthesis and metabolism	gene-gba	gba
5	map05330	Allograft rejection	KEGG PATHWAY	5/968	302/48869	0.716025818429	1	Human Diseases	Immune disease	gene-LOC109068660|gene-LOC109098618|gene-LOC109060361|gene-LOC109060118|gene-LOC109082781	LOC109068660;LOC109098618;LOC109060361;LOC109060118;LOC109082781
3	map02010	ABC transporters	KEGG PATHWAY	3/968	187/48869	0.718687507736	1	Environmental Information Processing	Membrane transport	gene-LOC109045267|gene-LOC109098263|gene-LOC109049340	LOC109045267;LOC109098263;LOC109049340
3	map05310	Asthma	KEGG PATHWAY	3/968	188/48869	0.72202919444	1	Human Diseases	Immune disease	gene-LOC109060118|gene-LOC109068660|gene-LOC109098618	LOC109060118;LOC109068660;LOC109098618
18	map04810	Regulation of actin cytoskeleton	KEGG PATHWAY	18/968	1022/48869	0.726036927741	1	Cellular Processes	Cell motility	gene-LOC109090177|gene-LOC109063057|gene-LOC109096955|gene-LOC109050667|gene-LOC109096562|gene-LOC109076137|gene-LOC109095023|gene-LOC109091595|gene-vav3|gene-LOC109087913|gene-fgf19|gene-LOC109065512|gene-LOC109070166|gene-LOC109049834|gene-LOC109099198|gene-LOC109093318|gene-LOC109053033|gene-LOC109065707	LOC109090177;LOC109063057;LOC109096955;LOC109050667;LOC109096562;LOC109076137;LOC109095023;LOC109091595;vav3;LOC109087913;fgf19;LOC109065512;LOC109070166;LOC109049834;LOC109099198;LOC109093318;LOC109053033;LOC109065707
11	map04310	Wnt signaling pathway	KEGG PATHWAY	11/968	652/48869	0.745201229721	1	Environmental Information Processing	Signal transduction	gene-serpinf1|gene-cacybp|gene-LOC109104004|gene-LOC109086070|gene-LOC109095031|gene-LOC109091773|gene-LOC109057316|gene-LOC109049037|gene-LOC109060370|gene-LOC109049033|gene-LOC109052384	serpinf1;cacybp;LOC109104004;LOC109086070;LOC109095031;LOC109091773;LOC109057316;LOC109049037;LOC109060370;LOC109049033;LOC109052384
10	map04725	Cholinergic synapse	KEGG PATHWAY	10/968	598/48869	0.747994749941	1	Organismal Systems	Nervous system	gene-LOC109080931|gene-LOC109090177|gene-LOC109095023|gene-LOC109069861|gene-LOC109065512|gene-LOC109076137|gene-LOC109087913|gene-LOC109103799|gene-LOC109055259|gene-LOC109045483	LOC109080931;LOC109090177;LOC109095023;LOC109069861;LOC109065512;LOC109076137;LOC109087913;LOC109103799;LOC109055259;LOC109045483
1	map03430	Mismatch repair	KEGG PATHWAY	1/968	69/48869	0.748784690467	1	Genetic Information Processing	Replication and repair	gene-LOC109108561	LOC109108561
5	map05320	Autoimmune thyroid disease	KEGG PATHWAY	5/968	315/48869	0.749375556318	1	Human Diseases	Immune disease	gene-LOC109068660|gene-LOC109098618|gene-LOC109060361|gene-LOC109060118|gene-LOC109082781	LOC109068660;LOC109098618;LOC109060361;LOC109060118;LOC109082781
3	map00600	Sphingolipid metabolism	KEGG PATHWAY	3/968	197/48869	0.750721300867	1	Metabolism	Lipid metabolism	gene-LOC109097723|gene-gba|gene-acer2	LOC109097723;gba;acer2
2	map04215	Apoptosis - multiple species	KEGG PATHWAY	2/968	136/48869	0.753737027839	1	Cellular Processes	Cell growth and death	gene-LOC109067129|gene-LOC109067125	LOC109067129;LOC109067125
7	map04142	Lysosome	KEGG PATHWAY	7/968	439/48869	0.76801020327	1	Cellular Processes	Transport and catabolism	gene-LOC109101588|gene-LOC109093348|gene-LOC109056407|gene-LOC109111042|gene-LOC109074552|gene-gba|gene-LOC109111038	LOC109101588;LOC109093348;LOC109056407;LOC109111042;LOC109074552;gba;LOC109111038
2	map03050	Proteasome	KEGG PATHWAY	2/968	142/48869	0.774579741168	1	Genetic Information Processing	Folding, sorting and degradation	gene-LOC109076688|gene-psmb7	LOC109076688;psmb7
4	map04115	p53 signaling pathway	KEGG PATHWAY	4/968	268/48869	0.779273288479	1	Cellular Processes	Cell growth and death	gene-LOC109095246|gene-LOC109075440|gene-LOC109083117|gene-ccng2	LOC109095246;LOC109075440;LOC109083117;ccng2
6	map05012	Parkinson disease	KEGG PATHWAY	6/968	392/48869	0.790117146027	1	Human Diseases	Neurodegenerative disease	gene-LOC109105774|gene-LOC109066849|gene-LOC109064793|gene-LOC109091809|gene-ndufb6|gene-LOC109074339	LOC109105774;LOC109066849;LOC109064793;LOC109091809;ndufb6;LOC109074339
14	map04022	cGMP-PKG signaling pathway	KEGG PATHWAY	14/968	850/48869	0.793097429666	1	Environmental Information Processing	Signal transduction	gene-LOC109093374|gene-LOC109101435|gene-LOC109108812|gene-LOC109109299|gene-LOC109111451|gene-LOC109059699|gene-LOC109069861|gene-LOC109062062|gene-LOC109047426|gene-LOC109088462|gene-LOC109075641|gene-LOC109045483|gene-LOC109055259|gene-LOC109060581	LOC109093374;LOC109101435;LOC109108812;LOC109109299;LOC109111451;LOC109059699;LOC109069861;LOC109062062;LOC109047426;LOC109088462;LOC109075641;LOC109045483;LOC109055259;LOC109060581
1	map03020	RNA polymerase	KEGG PATHWAY	1/968	79/48869	0.794399019711	1	Genetic Information Processing	Transcription	gene-LOC109065403	LOC109065403
16	map04621	NOD-like receptor signaling pathway	KEGG PATHWAY	16/968	974/48869	0.808930596279	1	Organismal Systems	Immune system	gene-LOC109055603|gene-LOC109068636|gene-LOC109091354|gene-LOC109102290|gene-LOC109076910|gene-sugt1|gene-LOC109074726|gene-LOC109103157|gene-LOC109068637|gene-LOC109053681|gene-LOC109066351|gene-LOC109080771|gene-LOC109063773|gene-LOC109092435|gene-LOC109061559|gene-LOC109055318	LOC109055603;LOC109068636;LOC109091354;LOC109102290;LOC109076910;sugt1;LOC109074726;LOC109103157;LOC109068637;LOC109053681;LOC109066351;LOC109080771;LOC109063773;LOC109092435;LOC109061559;LOC109055318
5	map04929	GnRH secretion	KEGG PATHWAY	5/968	346/48869	0.816970161643	1	Organismal Systems	Endocrine system	gene-LOC109090177|gene-LOC109087913|gene-LOC109095023|gene-LOC109076137|gene-LOC109065512	LOC109090177;LOC109087913;LOC109095023;LOC109076137;LOC109065512
4	map05120	Epithelial cell signaling in Helicobacter pylori infection	KEGG PATHWAY	4/968	286/48869	0.819925768292	1	Human Diseases	Infectious disease: bacterial	gene-LOC109055603|gene-LOC109074726|gene-LOC109092435|gene-LOC109063773	LOC109055603;LOC109074726;LOC109092435;LOC109063773
2	map00520	Amino sugar and nucleotide sugar metabolism	KEGG PATHWAY	2/968	157/48869	0.820055370876	1	Metabolism	Carbohydrate metabolism	gene-LOC109052546|gene-LOC109108375	LOC109052546;LOC109108375
7	map04750	Inflammatory mediator regulation of TRP channels	KEGG PATHWAY	7/968	475/48869	0.831960979196	1	Organismal Systems	Sensory system	gene-LOC109090177|gene-LOC109095023|gene-LOC109076137|gene-LOC109066229|gene-LOC109087913|gene-LOC109065512|gene-LOC109088085	LOC109090177;LOC109095023;LOC109076137;LOC109066229;LOC109087913;LOC109065512;LOC109088085
3	map04340	Hedgehog signaling pathway	KEGG PATHWAY	3/968	229/48869	0.8338742375	1	Environmental Information Processing	Signal transduction	gene-LOC109053234|gene-LOC109095465|gene-LOC109061242	LOC109053234;LOC109095465;LOC109061242
1	map00020	Citrate cycle (TCA cycle)	KEGG PATHWAY	1/968	90/48869	0.835076950285	1	Metabolism	Carbohydrate metabolism	gene-LOC109063083	LOC109063083
8	map04974	Protein digestion and absorption	KEGG PATHWAY	8/968	537/48869	0.835907877132	1	Organismal Systems	Digestive system	gene-LOC109060581|gene-LOC109108424|gene-LOC109092450|gene-LOC109077299|gene-LOC109046265|gene-slc3a2|gene-LOC109080988|gene-LOC109103829	LOC109060581;LOC109108424;LOC109092450;LOC109077299;LOC109046265;slc3a2;LOC109080988;LOC109103829
6	map04658	Th1 and Th2 cell differentiation	KEGG PATHWAY	6/968	419/48869	0.838528971879	1	Organismal Systems	Immune system	gene-LOC109055603|gene-LOC109080931|gene-LOC109074726|gene-LOC109103799|gene-LOC109092435|gene-LOC109060118	LOC109055603;LOC109080931;LOC109074726;LOC109103799;LOC109092435;LOC109060118
1	map00410	beta-Alanine metabolism	KEGG PATHWAY	1/968	92/48869	0.841557733592	1	Metabolism	Metabolism of other amino acids	gene-LOC109108228	LOC109108228
3	map05332	Graft-versus-host disease	KEGG PATHWAY	3/968	236/48869	0.848509982639	1	Human Diseases	Immune disease	gene-LOC109060118|gene-LOC109060361|gene-LOC109082781	LOC109060118;LOC109060361;LOC109082781
14	map05170	Human immunodeficiency virus 1 infection	KEGG PATHWAY	14/968	911/48869	0.864584989666	1	Human Diseases	Infectious disease: viral	gene-LOC109055603|gene-LOC109080931|gene-LOC109076137|gene-LOC109090177|gene-LOC109074726|gene-LOC109095023|gene-LOC109096562|gene-LOC109065512|gene-LOC109070166|gene-LOC109087913|gene-LOC109103799|gene-LOC109070914|gene-LOC109082781|gene-LOC109092435	LOC109055603;LOC109080931;LOC109076137;LOC109090177;LOC109074726;LOC109095023;LOC109096562;LOC109065512;LOC109070166;LOC109087913;LOC109103799;LOC109070914;LOC109082781;LOC109092435
3	map04978	Mineral absorption	KEGG PATHWAY	3/968	249/48869	0.872730496467	1	Organismal Systems	Digestive system	gene-LOC109064940|gene-LOC109064941|gene-LOC109060581	LOC109064940;LOC109064941;LOC109060581
1	map04130	SNARE interactions in vesicular transport	KEGG PATHWAY	1/968	103/48869	0.872912907433	1	Genetic Information Processing	Folding, sorting and degradation	gene-LOC109095475	LOC109095475
12	map04217	Necroptosis	KEGG PATHWAY	12/968	805/48869	0.874819358945	1	Cellular Processes	Cell growth and death	gene-LOC109064940|gene-LOC109074426|gene-LOC109091354|gene-LOC109076910|gene-LOC109080911|gene-LOC109053681|gene-LOC109064941|gene-LOC109049154|gene-LOC109048971|gene-LOC109053872|gene-LOC109080411|gene-LOC109055318	LOC109064940;LOC109074426;LOC109091354;LOC109076910;LOC109080911;LOC109053681;LOC109064941;LOC109049154;LOC109048971;LOC109053872;LOC109080411;LOC109055318
9	map05034	Alcoholism	KEGG PATHWAY	9/968	629/48869	0.876906099968	1	Human Diseases	Substance dependence	gene-LOC109106965|gene-LOC109107754|gene-LOC109107751|gene-LOC109052818|gene-LOC109053539|gene-LOC109045689|gene-LOC109052815|gene-LOC109094250|gene-LOC109045483	LOC109106965;LOC109107754;LOC109107751;LOC109052818;LOC109053539;LOC109045689;LOC109052815;LOC109094250;LOC109045483
14	map05135	Yersinia infection	KEGG PATHWAY	14/968	925/48869	0.877904497003	1	Human Diseases	Infectious disease: bacterial	gene-LOC109055603|gene-LOC109099198|gene-LOC109080931|gene-LOC109090177|gene-LOC109074726|gene-LOC109095023|gene-LOC109076137|gene-LOC109065512|gene-LOC109063057|gene-LOC109087913|gene-LOC109103799|gene-LOC109063773|gene-vav3|gene-LOC109092435	LOC109055603;LOC109099198;LOC109080931;LOC109090177;LOC109074726;LOC109095023;LOC109076137;LOC109065512;LOC109063057;LOC109087913;LOC109103799;LOC109063773;vav3;LOC109092435
4	map04927	Cortisol synthesis and secretion	KEGG PATHWAY	4/968	320/48869	0.879854808439	1	Organismal Systems	Endocrine system	gene-LOC109063875|gene-LOC109059958|gene-LOC109111905|gene-LOC109045483	LOC109063875;LOC109059958;LOC109111905;LOC109045483
22	map04010	MAPK signaling pathway	KEGG PATHWAY	22/968	1389/48869	0.88273443948	1	Environmental Information Processing	Signal transduction	gene-LOC109059699|gene-fgf19|gene-LOC109099537|gene-LOC109080931|gene-LOC109097335|gene-LOC109095246|gene-LOC109104004|gene-LOC109090421|gene-LOC109091773|gene-LOC109094113|gene-LOC109075440|gene-LOC109050667|gene-LOC109054179|gene-LOC109084538|gene-LOC109103799|gene-LOC109103533|gene-LOC109069462|gene-LOC109057161|gene-LOC109079942|gene-LOC109047426|gene-LOC109083117|gene-LOC109058062	LOC109059699;fgf19;LOC109099537;LOC109080931;LOC109097335;LOC109095246;LOC109104004;LOC109090421;LOC109091773;LOC109094113;LOC109075440;LOC109050667;LOC109054179;LOC109084538;LOC109103799;LOC109103533;LOC109069462;LOC109057161;LOC109079942;LOC109047426;LOC109083117;LOC109058062
6	map04727	GABAergic synapse	KEGG PATHWAY	6/968	456/48869	0.889788146326	1	Organismal Systems	Nervous system	gene-LOC109074426|gene-LOC109058911|gene-LOC109092469|gene-LOC109063255|gene-LOC109080911|gene-LOC109091019	LOC109074426;LOC109058911;LOC109092469;LOC109063255;LOC109080911;LOC109091019
8	map04071	Sphingolipid signaling pathway	KEGG PATHWAY	8/968	581/48869	0.890530169086	1	Environmental Information Processing	Signal transduction	gene-LOC109045267|gene-LOC109090177|gene-LOC109095023|gene-LOC109076137|gene-LOC109065512|gene-LOC109087913|gene-LOC109049340|gene-acer2	LOC109045267;LOC109090177;LOC109095023;LOC109076137;LOC109065512;LOC109087913;LOC109049340;acer2
4	map00562	Inositol phosphate metabolism	KEGG PATHWAY	4/968	328/48869	0.89114651612	1	Metabolism	Carbohydrate metabolism	gene-LOC109108228|gene-LOC109110224|gene-LOC109108996|gene-miox	LOC109108228;LOC109110224;LOC109108996;miox
8	map04713	Circadian entrainment	KEGG PATHWAY	8/968	584/48869	0.893627360785	1	Organismal Systems	Environmental adaptation	gene-LOC109066735|gene-LOC109080931|gene-LOC109098978|gene-LOC109073334|gene-LOC109073332|gene-LOC109103799|gene-LOC109066737|gene-LOC109053671	LOC109066735;LOC109080931;LOC109098978;LOC109073334;LOC109073332;LOC109103799;LOC109066737;LOC109053671
1	map03030	DNA replication	KEGG PATHWAY	1/968	113/48869	0.896003377963	1	Genetic Information Processing	Replication and repair	gene-LOC109108561	LOC109108561
6	map05416	Viral myocarditis	KEGG PATHWAY	6/968	464/48869	0.898845383103	1	Human Diseases	Cardiovascular disease	gene-LOC109068660|gene-LOC109082781|gene-LOC109098618|gene-LOC109053033|gene-LOC109060361|gene-LOC109060118	LOC109068660;LOC109082781;LOC109098618;LOC109053033;LOC109060361;LOC109060118
1	map04320	Dorso-ventral axis formation	KEGG PATHWAY	1/968	117/48869	0.904019878166	1	Organismal Systems	Development and regeneration	gene-LOC109065381	LOC109065381
1	map00280	Valine, leucine and isoleucine degradation	KEGG PATHWAY	1/968	121/48869	0.911419021485	1	Metabolism	Amino acid metabolism	gene-LOC109108228	LOC109108228
3	map05321	Inflammatory bowel disease	KEGG PATHWAY	3/968	279/48869	0.915977366775	1	Human Diseases	Immune disease	gene-LOC109091701|gene-LOC109044888|gene-LOC109060118	LOC109091701;LOC109044888;LOC109060118
3	map05144	Malaria	KEGG PATHWAY	3/968	280/48869	0.917156387974	1	Human Diseases	Infectious disease: parasitic	gene-LOC109053033|gene-LOC109063773|gene-LOC109047804	LOC109053033;LOC109063773;LOC109047804
3	map04940	Type I diabetes mellitus	KEGG PATHWAY	3/968	283/48869	0.920603491151	1	Human Diseases	Endocrine and metabolic disease	gene-LOC109060118|gene-LOC109060361|gene-LOC109082781	LOC109060118;LOC109060361;LOC109082781
9	map04625	C-type lectin receptor signaling pathway	KEGG PATHWAY	9/968	679/48869	0.922604825753	1	Organismal Systems	Immune system	gene-LOC109055603|gene-LOC109090177|gene-LOC109074726|gene-LOC109095023|gene-LOC109053831|gene-LOC109065512|gene-LOC109076137|gene-LOC109087913|gene-LOC109092435	LOC109055603;LOC109090177;LOC109074726;LOC109095023;LOC109053831;LOC109065512;LOC109076137;LOC109087913;LOC109092435
1	map00512	Mucin type O-glycan biosynthesis	KEGG PATHWAY	1/968	129/48869	0.924551577684	1	Metabolism	Glycan biosynthesis and metabolism	gene-LOC109067942	LOC109067942
3	map05014	Amyotrophic lateral sclerosis	KEGG PATHWAY	3/968	292/48869	0.930172634406	1	Human Diseases	Neurodegenerative disease	gene-LOC109105957|gene-LOC109060097|gene-derl1	LOC109105957;LOC109060097;derl1
1	map03460	Fanconi anemia pathway	KEGG PATHWAY	1/968	135/48869	0.933107897423	1	Genetic Information Processing	Replication and repair	gene-LOC109065177	LOC109065177
5	map04110	Cell cycle	KEGG PATHWAY	5/968	438/48869	0.935768472281	1	Cellular Processes	Cell growth and death	gene-LOC109091773|gene-LOC109104004|gene-LOC109075440|gene-LOC109083117|gene-LOC109095246	LOC109091773;LOC109104004;LOC109075440;LOC109083117;LOC109095246
5	map05412	Arrhythmogenic right ventricular cardiomyopathy	KEGG PATHWAY	5/968	440/48869	0.937315908772	1	Human Diseases	Cardiovascular disease	gene-LOC109055480|gene-LOC109052384|gene-LOC109063057|gene-LOC109062062|gene-LOC109093318	LOC109055480;LOC109052384;LOC109063057;LOC109062062;LOC109093318
16	map04024	cAMP signaling pathway	KEGG PATHWAY	16/968	1133/48869	0.939171667695	1	Environmental Information Processing	Signal transduction	gene-LOC109055603|gene-LOC109080931|gene-LOC109101435|gene-LOC109060581|gene-LOC109090177|gene-LOC109074726|gene-LOC109095023|gene-LOC109076137|gene-LOC109065512|gene-LOC109067663|gene-LOC109087913|gene-LOC109103799|gene-vav3|gene-LOC109062062|gene-LOC109092435|gene-LOC109045483	LOC109055603;LOC109080931;LOC109101435;LOC109060581;LOC109090177;LOC109074726;LOC109095023;LOC109076137;LOC109065512;LOC109067663;LOC109087913;LOC109103799;vav3;LOC109062062;LOC109092435;LOC109045483
1	map03420	Nucleotide excision repair	KEGG PATHWAY	1/968	144/48869	0.944159450505	1	Genetic Information Processing	Replication and repair	gene-LOC109108561	LOC109108561
10	map04714	Thermogenesis	KEGG PATHWAY	10/968	787/48869	0.950100898272	1	Organismal Systems	Environmental adaptation	gene-LOC109065140|gene-LOC109082684|gene-LOC109105774|gene-LOC109066849|gene-LOC109064793|gene-LOC109094954|gene-LOC109112001|gene-ndufb6|gene-LOC109096780|gene-LOC109045483	LOC109065140;LOC109082684;LOC109105774;LOC109066849;LOC109064793;LOC109094954;LOC109112001;ndufb6;LOC109096780;LOC109045483
3	map05031	Amphetamine addiction	KEGG PATHWAY	3/968	318/48869	0.952167773457	1	Human Diseases	Substance dependence	gene-LOC109080931|gene-LOC109103799|gene-LOC109045483	LOC109080931;LOC109103799;LOC109045483
12	map04530	Tight junction	KEGG PATHWAY	12/968	921/48869	0.953893101346	1	Cellular Processes	Cellular community - eukaryotes	gene-LOC109053165|gene-LOC109095101|gene-LOC109111451|gene-LOC109095102|gene-LOC109045285|gene-LOC109063786|gene-LOC109052507|gene-LOC109066109|gene-LOC109049213|gene-LOC109108189|gene-LOC109063789|gene-LOC109061328	LOC109053165;LOC109095101;LOC109111451;LOC109095102;LOC109045285;LOC109063786;LOC109052507;LOC109066109;LOC109049213;LOC109108189;LOC109063789;LOC109061328
8	map04934	Cushing syndrome	KEGG PATHWAY	8/968	670/48869	0.955730836094	1	Human Diseases	Endocrine and metabolic disease	gene-LOC109052384|gene-LOC109059958|gene-LOC109111905|gene-LOC109063875|gene-LOC109049037|gene-LOC109045483|gene-LOC109049033|gene-LOC109060349	LOC109052384;LOC109059958;LOC109111905;LOC109063875;LOC109049037;LOC109045483;LOC109049033;LOC109060349
8	map04390	Hippo signaling pathway	KEGG PATHWAY	8/968	672/48869	0.956674319755	1	Environmental Information Processing	Signal transduction	gene-LOC109053234|gene-LOC109061242|gene-LOC109104004|gene-LOC109091773|gene-LOC109053033|gene-LOC109049037|gene-LOC109049033|gene-LOC109052384	LOC109053234;LOC109061242;LOC109104004;LOC109091773;LOC109053033;LOC109049037;LOC109049033;LOC109052384
4	map04350	TGF-beta signaling pathway	KEGG PATHWAY	4/968	417/48869	0.966279914601	1	Environmental Information Processing	Signal transduction	gene-LOC109053450|gene-LOC109091773|gene-LOC109055285|gene-LOC109104004	LOC109053450;LOC109091773;LOC109055285;LOC109104004
5	map04925	Aldosterone synthesis and secretion	KEGG PATHWAY	5/968	500/48869	0.970635859696	1	Organismal Systems	Endocrine system	gene-LOC109063875|gene-LOC109059958|gene-LOC109060581|gene-LOC109111905|gene-LOC109045483	LOC109063875;LOC109059958;LOC109060581;LOC109111905;LOC109045483
5	map00230	Purine metabolism	KEGG PATHWAY	5/968	502/48869	0.971392580858	1	Metabolism	Nucleotide metabolism	gene-LOC109046487|gene-LOC109088462|gene-LOC109077974|gene-LOC109055890|gene-LOC109112299	LOC109046487;LOC109088462;LOC109077974;LOC109055890;LOC109112299
5	map04512	ECM-receptor interaction	KEGG PATHWAY	5/968	503/48869	0.971764126211	1	Environmental Information Processing	Signaling molecules and interaction	gene-LOC109085123|gene-LOC109055269|gene-LOC109099198|gene-LOC109063057|gene-LOC109093318	LOC109085123;LOC109055269;LOC109099198;LOC109063057;LOC109093318
2	map04961	Endocrine and other factor-regulated calcium reabsorption	KEGG PATHWAY	2/968	276/48869	0.973985697005	1	Organismal Systems	Excretory system	gene-LOC109060581|gene-LOC109100869	LOC109060581;LOC109100869
7	map04371	Apelin signaling pathway	KEGG PATHWAY	7/968	664/48869	0.977972437683	1	Environmental Information Processing	Signal transduction	gene-LOC109082684|gene-LOC109108812|gene-LOC109059699|gene-LOC109094954|gene-LOC109069861|gene-LOC109055259|gene-LOC109047782	LOC109082684;LOC109108812;LOC109059699;LOC109094954;LOC109069861;LOC109055259;LOC109047782
7	map04611	Platelet activation	KEGG PATHWAY	7/968	671/48869	0.979750648498	1	Organismal Systems	Immune system	gene-LOC109090177|gene-LOC109095023|gene-LOC109069861|gene-LOC109065512|gene-LOC109076137|gene-LOC109087913|gene-LOC109055259	LOC109090177;LOC109095023;LOC109069861;LOC109065512;LOC109076137;LOC109087913;LOC109055259
4	map04916	Melanogenesis	KEGG PATHWAY	4/968	458/48869	0.981076789368	1	Organismal Systems	Endocrine system	gene-LOC109049037|gene-LOC109052384|gene-LOC109049033|gene-LOC109045483	LOC109049037;LOC109052384;LOC109049033;LOC109045483
3	map04721	Synaptic vesicle cycle	KEGG PATHWAY	3/968	383/48869	0.982158831189	1	Organismal Systems	Nervous system	gene-LOC109100869|gene-LOC109058911|gene-LOC109091019	LOC109100869;LOC109058911;LOC109091019
2	map04391	Hippo signaling pathway - fly	KEGG PATHWAY	2/968	307/48869	0.984723835512	1	Environmental Information Processing	Signal transduction	gene-LOC109091773|gene-LOC109104004	LOC109091773;LOC109104004
6	map05414	Dilated cardiomyopathy	KEGG PATHWAY	6/968	627/48869	0.98557785995	1	Human Diseases	Cardiovascular disease	gene-LOC109068660|gene-LOC109055480|gene-LOC109098618|gene-LOC109063057|gene-LOC109062062|gene-LOC109093318	LOC109068660;LOC109055480;LOC109098618;LOC109063057;LOC109062062;LOC109093318
20	map05165	Human papillomavirus infection	KEGG PATHWAY	20/968	1573/48869	0.988287370884	1	Human Diseases	Infectious disease: viral	gene-LOC109085123|gene-LOC109099198|gene-LOC109063057|gene-LOC109074678|gene-LOC109053165|gene-LOC109103872|gene-LOC109071642|gene-LOC109076137|gene-LOC109095023|gene-LOC109087913|gene-LOC109090177|gene-LOC109065512|gene-LOC109082781|gene-LOC109053831|gene-LOC109058589|gene-LOC109093318|gene-LOC109049037|gene-LOC109052384|gene-LOC109049033|gene-LOC109045483	LOC109085123;LOC109099198;LOC109063057;LOC109074678;LOC109053165;LOC109103872;LOC109071642;LOC109076137;LOC109095023;LOC109087913;LOC109090177;LOC109065512;LOC109082781;LOC109053831;LOC109058589;LOC109093318;LOC109049037;LOC109052384;LOC109049033;LOC109045483
12	map04014	Ras signaling pathway	KEGG PATHWAY	12/968	1062/48869	0.988658009452	1	Environmental Information Processing	Signal transduction	gene-LOC109078945|gene-LOC109069462|gene-LOC109050667|gene-LOC109090177|gene-LOC109095023|gene-fgf19|gene-LOC109065512|gene-LOC109076137|gene-LOC109087913|gene-LOC109097454|gene-LOC109066229|gene-LOC109066558	LOC109078945;LOC109069462;LOC109050667;LOC109090177;LOC109095023;fgf19;LOC109065512;LOC109076137;LOC109087913;LOC109097454;LOC109066229;LOC109066558
4	map04972	Pancreatic secretion	KEGG PATHWAY	4/968	497/48869	0.989270104971	1	Organismal Systems	Digestive system	gene-LOC109062062|gene-LOC109097454|gene-LOC109046220|gene-LOC109060581	LOC109062062;LOC109097454;LOC109046220;LOC109060581
3	map04260	Cardiac muscle contraction	KEGG PATHWAY	3/968	418/48869	0.989713996397	1	Organismal Systems	Circulatory system	gene-LOC109062062|gene-LOC109105774|gene-LOC109060581	LOC109062062;LOC109105774;LOC109060581
8	map04261	Adrenergic signaling in cardiomyocytes	KEGG PATHWAY	8/968	798/48869	0.98981270177	1	Organismal Systems	Circulatory system	gene-LOC109101435|gene-LOC109060581|gene-LOC109090436|gene-LOC109069861|gene-LOC109062062|gene-LOC109090312|gene-LOC109055259|gene-LOC109045483	LOC109101435;LOC109060581;LOC109090436;LOC109069861;LOC109062062;LOC109090312;LOC109055259;LOC109045483
1	map05030	Cocaine addiction	KEGG PATHWAY	1/968	240/48869	0.991880991841	1	Human Diseases	Substance dependence	gene-LOC109045483	LOC109045483
4	map05410	Hypertrophic cardiomyopathy	KEGG PATHWAY	4/968	519/48869	0.992261776527	1	Human Diseases	Cardiovascular disease	gene-LOC109055480|gene-LOC109062062|gene-LOC109063057|gene-LOC109093318	LOC109055480;LOC109062062;LOC109063057;LOC109093318
11	map04510	Focal adhesion	KEGG PATHWAY	11/968	1053/48869	0.994046546262	1	Cellular Processes	Cellular community - eukaryotes	gene-LOC109085123|gene-LOC109087913|gene-LOC109063057|gene-LOC109090177|gene-vav3|gene-LOC109095023|gene-LOC109076137|gene-LOC109065512|gene-LOC109099198|gene-LOC109093318|gene-LOC109052384	LOC109085123;LOC109087913;LOC109063057;LOC109090177;vav3;LOC109095023;LOC109076137;LOC109065512;LOC109099198;LOC109093318;LOC109052384
11	map04360	Axon guidance	KEGG PATHWAY	11/968	1068/48869	0.994984988373	1	Organismal Systems	Development and regeneration	gene-LOC109067646|gene-LOC109101987|gene-LOC109090510|gene-LOC109076137|gene-LOC109090177|gene-LOC109095023|gene-LOC109070166|gene-LOC109065512|gene-LOC109096562|gene-LOC109087913|gene-LOC109084723	LOC109067646;LOC109101987;LOC109090510;LOC109076137;LOC109090177;LOC109095023;LOC109070166;LOC109065512;LOC109096562;LOC109087913;LOC109084723
3	map04520	Adherens junction	KEGG PATHWAY	3/968	482/48869	0.996347900805	1	Cellular Processes	Cellular community - eukaryotes	gene-LOC109092589|gene-spn|gene-LOC109052384	LOC109092589;spn;LOC109052384
3	map04970	Salivary secretion	KEGG PATHWAY	3/968	489/48869	0.996745318148	1	Organismal Systems	Digestive system	gene-LOC109106167|gene-LOC109101435|gene-LOC109060581	LOC109106167;LOC109101435;LOC109060581
9	map04514	Cell adhesion molecules	KEGG PATHWAY	9/968	999/48869	0.997952460981	1	Environmental Information Processing	Signaling molecules and interaction	gene-LOC109058578|gene-LOC109063057|gene-LOC109104764|gene-LOC109082781|gene-LOC109047804|gene-LOC109099899|gene-LOC109053033|gene-LOC109100213|gene-LOC109060118	LOC109058578;LOC109063057;LOC109104764;LOC109082781;LOC109047804;LOC109099899;LOC109053033;LOC109100213;LOC109060118
1	map03015	mRNA surveillance pathway	KEGG PATHWAY	1/968	315/48869	0.998204915179	1	Genetic Information Processing	Translation	gene-LOC109088547	LOC109088547
6	map04921	Oxytocin signaling pathway	KEGG PATHWAY	6/968	795/48869	0.998561172819	1	Organismal Systems	Endocrine system	gene-LOC109080931|gene-LOC109059699|gene-LOC109069861|gene-LOC109088462|gene-LOC109103799|gene-LOC109055259	LOC109080931;LOC109059699;LOC109069861;LOC109088462;LOC109103799;LOC109055259
1	map04924	Renin secretion	KEGG PATHWAY	1/968	339/48869	0.998893031624	1	Organismal Systems	Endocrine system	gene-LOC109101435	LOC109101435
2	map04911	Insulin secretion	KEGG PATHWAY	2/968	469/48869	0.999150414834	1	Organismal Systems	Endocrine system	gene-LOC109060581|gene-LOC109045483	LOC109060581;LOC109045483
4	map04728	Dopaminergic synapse	KEGG PATHWAY	4/968	666/48869	0.999213444389	1	Organismal Systems	Nervous system	gene-LOC109080931|gene-LOC109103799|gene-LOC109108724|gene-LOC109045483	LOC109080931;LOC109103799;LOC109108724;LOC109045483
16	map04080	Neuroactive ligand-receptor interaction	KEGG PATHWAY	16/968	1591/48869	0.99932511182	1	Environmental Information Processing	Signaling molecules and interaction	gene-LOC109074232|gene-LOC109046061|gene-LOC109101435|gene-LOC109082348|gene-LOC109090436|gene-LOC109083469|gene-LOC109063268|gene-LOC109090312|gene-LOC109072608|gene-LOC109052328|gene-LOC109051363|gene-LOC109059056|gene-LOC109052108|gene-LOC109099058|gene-LOC109064723|gene-LOC109057473	LOC109074232;LOC109046061;LOC109101435;LOC109082348;LOC109090436;LOC109083469;LOC109063268;LOC109090312;LOC109072608;LOC109052328;LOC109051363;LOC109059056;LOC109052108;LOC109099058;LOC109064723;LOC109057473
3	map04270	Vascular smooth muscle contraction	KEGG PATHWAY	3/968	584/48869	0.999339675631	1	Organismal Systems	Circulatory system	gene-LOC109088462|gene-LOC109097454|gene-LOC109066229	LOC109088462;LOC109097454;LOC109066229
1	map04971	Gastric acid secretion	KEGG PATHWAY	1/968	383/48869	0.999544010551	1	Organismal Systems	Digestive system	gene-LOC109060581	LOC109060581
3	map04723	Retrograde endocannabinoid signaling	KEGG PATHWAY	3/968	611/48869	0.999584295772	1	Organismal Systems	Nervous system	gene-LOC109064793|gene-ndufb6|gene-LOC109066849	LOC109064793;ndufb6;LOC109066849
10	map04015	Rap1 signaling pathway	KEGG PATHWAY	10/968	1219/48869	0.999691199546	1	Environmental Information Processing	Signal transduction	gene-LOC109050667|gene-LOC109090177|gene-LOC109095023|gene-fgf19|gene-LOC109065512|gene-LOC109076137|gene-LOC109087913|gene-vav3|gene-LOC109053033|gene-LOC109052384	LOC109050667;LOC109090177;LOC109095023;fgf19;LOC109065512;LOC109076137;LOC109087913;vav3;LOC109053033;LOC109052384
9	map04020	Calcium signaling pathway	KEGG PATHWAY	9/968	1147/48869	0.999712351404	1	Environmental Information Processing	Signal transduction	gene-LOC109110224|gene-LOC109101435|gene-LOC109068660|gene-LOC109096562|gene-LOC109070166|gene-LOC109062062|gene-LOC109055001|gene-LOC109098618|gene-LOC109108996	LOC109110224;LOC109101435;LOC109068660;LOC109096562;LOC109070166;LOC109062062;LOC109055001;LOC109098618;LOC109108996
3	map04724	Glutamatergic synapse	KEGG PATHWAY	3/968	663/48869	0.999831183868	1	Organismal Systems	Nervous system	gene-LOC109074426|gene-LOC109080911|gene-LOC109092469	LOC109074426;LOC109080911;LOC109092469
1	map04912	GnRH signaling pathway	KEGG PATHWAY	1/968	458/48869	0.999899634859	1	Organismal Systems	Endocrine system	gene-LOC109105509	LOC109105509
1	map04114	Oocyte meiosis	KEGG PATHWAY	1/968	473/48869	0.99992587155	1	Cellular Processes	Cell growth and death	gene-LOC109065381	LOC109065381
